# Supplementary material for: Tetra­ethyl­ammonium (2,2′-bipyridine)tetra­cyanidocobaltate(III) sesquihydrate acetonitrile solvate
Source: Acta Crystallogr Sect E Struct Rep Online. 2010 Mar 31;66(Pt 4):m475–6. doi: 10.1107/S1600536810011311 (PMC2983854; doi:10.1107/S1600536810011311)
Supplement: Supplementary file 1 [file e-66-0m475-sup1.cif]

##############################################################################
###                                                                        ###
###        Electronic paper (Acta Crystallographica Section E)             ###
###                                                                        ###
##############################################################################
#                                                                            #
# This CIF contains the data in a paper accepted for publication in Acta     #
# Crystallographica Section E. It conforms to the requirements of Notes      #
# for Authors for Section E, and has been peer reviewed under the auspices   #
# of the IUCr Commission on Journals.                                        #
#                                                                            #
# Full details of the Crystallographic Information File format               #
# are given in the paper "The Crystallographic Information File (CIF):       #
# a New Standard Archive File for Crystallography" by S. R. Hall, F. H.      #
# Allen and I. D. Brown [Acta Cryst. (1991), A47, 655-685].                  #
#                                                                            #
# The current version of the core CIF dictionary is obtainable from          #
# ftp://ftp.iucr.org/pub/cif_core.dic. The current version number is 2.4.    #
#                                                                            #
# Software is freely available for graphical display of the structure(s) in  #
# this CIF.  For information consult the CIF home page http://www.iucr.org/  #
# cif/home.html                                                              #
#                                                                            #
# This file may be used for bona fide research purposes within the           #
# scientific community so long as proper attribution is given to the journal # 
# article from which it was obtained.                                        #
#                                                                            #
##############################################################################
                                             
data_global
_audit_creation_method     'SHELXL97 CIF, edited IUCr template'
_journal_date_recd_electronic     2010-03-19
_journal_date_accepted     2010-03-25
_journal_name_full     'Acta Crystallographica, Section E'
_journal_year     2010
_journal_volume     66
_journal_issue      4
_journal_page_first     m475
_journal_page_last     m476
_journal_paper_category     QM
_journal_coeditor_code     KP2254
_publ_contact_author_name     'Dr G. Lyubartseva'
_publ_contact_author_address
;
Dept. of Chemistry and Physics
College of Science and Technology
Southern Arkansas University
Magnolia AR 71753
USA
;
_publ_contact_author_email     'GannaLyubartseva@saumag.edu'
_publ_contact_author_fax     '870 235 4936'
_publ_contact_author_phone     '870 235 4279'
_publ_section_title
;
Tetraethylammonium (2,2'-bipyridine)tetracyanidocobaltate(III) sesquihydrate
acetonitrile solvate
;
loop_
    _publ_author_name
    _publ_author_address
    'Ganna Lyubartseva'
;
Department of Chemistry and Physics
College of Science and Technology
Southern Arkansas University
Magnolia
AR 71753
USA
;
    'Parkin, Sean'
;
Department of Chemistry
University of Kentucky
Lexington
KY 40506
USA
;
data_I
_audit_creation_method     SHELXL-97
_chemical_name_systematic
;
Tetraethylammonium (2,2'-bipyridine)tetracyanidocobaltate(III)
sesquihydrate acetonitrile solvate
;
_chemical_name_common     ?
_chemical_formula_moiety     'C8 H20 N +, C14 H8 Co N6 -, C2 H3 N, 1.5(H2 O)'
_chemical_formula_sum     'C24 H34 Co N8 O1.50'
_chemical_formula_iupac
                          '(C8 H20 N) [Co (C N)4 (C10 H8 N2)], C2 H3 N, 1.5H2 O'
_chemical_formula_weight     517.52
_chemical_melting_point     ?
_symmetry_cell_setting     monoclinic
_symmetry_space_group_name_H-M     'P 21/n'
_symmetry_space_group_name_Hall     '-P 2yn'
loop_
    _symmetry_equiv_pos_as_xyz
    'x, y, z'
    '-x+1/2, y+1/2, -z+1/2'
    '-x, -y, -z'
    'x-1/2, -y-1/2, z-1/2'
_cell_length_a     10.15910(10)
_cell_length_b     23.4015(3)
_cell_length_c     11.3422(2)
_cell_angle_alpha     90.00
_cell_angle_beta     97.3080(5)
_cell_angle_gamma     90.00
_cell_volume     2674.57(6)
_cell_formula_units_Z     4
_cell_measurement_reflns_used     6273
_cell_measurement_theta_min     1.00
_cell_measurement_theta_max     27.48
_cell_measurement_temperature     90.0(2)
_exptl_crystal_description     block
_exptl_crystal_colour     yellow
_exptl_crystal_size_max     0.30
_exptl_crystal_size_mid     0.27
_exptl_crystal_size_min     0.25
_exptl_crystal_density_diffrn     1.285
_exptl_crystal_density_meas     ?
_exptl_crystal_density_method     'not measured'
_exptl_crystal_F_000     1092
_exptl_absorpt_coefficient_mu     0.675
_exptl_absorpt_correction_type     multi-scan
_exptl_absorpt_process_details     '(SCALEPACK; Otwinowski & Minor, 1997)'
_exptl_absorpt_correction_T_min     0.709
_exptl_absorpt_correction_T_max     0.849
_exptl_special_details
;
;
_diffrn_ambient_temperature     90.0(2)
_diffrn_radiation_type     MoK\a
_diffrn_radiation_wavelength     0.71073
_diffrn_radiation_source     'fine-focus sealed tube'
_diffrn_radiation_monochromator     'graphite'
_diffrn_measurement_device_type     'Nonius KappaCCD diffractometer'
_diffrn_measurement_method     '\w scans at fixed \c = 55\%'
_diffrn_detector_area_resol_mean     9.1
_diffrn_reflns_number     28623
_diffrn_reflns_av_R_equivalents     0.0477
_diffrn_reflns_av_sigmaI/netI     0.0341
_diffrn_reflns_theta_min     2.01
_diffrn_reflns_theta_max     25.00
_diffrn_reflns_theta_full     25.00
_diffrn_measured_fraction_theta_max     1.000
_diffrn_measured_fraction_theta_full     1.000
_diffrn_reflns_limit_h_min     -12
_diffrn_reflns_limit_h_max     12
_diffrn_reflns_limit_k_min     -27
_diffrn_reflns_limit_k_max     27
_diffrn_reflns_limit_l_min     -13
_diffrn_reflns_limit_l_max     13
_diffrn_standards_number     0
_diffrn_standards_interval_count     .
_diffrn_standards_interval_time     .
_diffrn_standards_decay_%     ?
_refine_special_details
;
Refinement of <i>F</i>^2^ against ALL reflections. The weighted <i>R</i>-factor
wR and goodness of fit <i>S</i> are based on <i>F</i>^2^, conventional
<i>R</i>-factors <i>R</i> are based on <i>F</i>, with <i>F</i> set to zero for
negative <i>F</i>^2^. The threshold expression of <i>F</i>^2^ >
2\s(<i>F</i>^2^) is used only for calculating <i>R</i>-factors(gt) etc. and is
not relevant to the choice of reflections for refinement. <i>R</i>-factors
based on <i>F</i>^2^ are statistically about twice as large as those based on
<i>F</i>, and <i>R</i>- factors based on ALL data will be even larger.
;
_reflns_number_total     4704
_reflns_number_gt     3689
_reflns_threshold_expression     I>2\s(I)
_refine_ls_structure_factor_coef     Fsqd
_refine_ls_matrix_type     full
_refine_ls_R_factor_all     0.0592
_refine_ls_R_factor_gt     0.0414
_refine_ls_wR_factor_gt     0.0968
_refine_ls_wR_factor_ref     0.1076
_refine_ls_goodness_of_fit_ref     1.049
_refine_ls_restrained_S_all     1.047
_refine_ls_number_reflns     4704
_refine_ls_number_parameters     378
_refine_ls_number_restraints     60
_refine_ls_hydrogen_treatment     mixed
_refine_ls_weighting_scheme     calc
_refine_ls_weighting_details
         'calc w=1/[\s^2^(Fo^2^)+(0.0481P)^2^+2.6305P] where P=(Fo^2^+2Fc^2^)/3'
_atom_sites_solution_hydrogens     geom
_atom_sites_solution_primary     direct
_atom_sites_solution_secondary     difmap
_refine_ls_shift/su_max     0.001
_refine_ls_shift/su_mean     0.000
_refine_diff_density_max     0.686
_refine_diff_density_min     -0.332
_refine_ls_extinction_method     none
_refine_ls_extinction_coef     ?
loop_
    _atom_type_symbol
    _atom_type_description
    _atom_type_scat_dispersion_real
    _atom_type_scat_dispersion_imag
    _atom_type_scat_source
    'C' 'C' 0.0033 0.0016
                         'International Tables Vol C Tables 4.2.6.8 and 6.1.1.4'
    'H' 'H' 0.0000 0.0000
                         'International Tables Vol C Tables 4.2.6.8 and 6.1.1.4'
    'N' 'N' 0.0061 0.0033
                         'International Tables Vol C Tables 4.2.6.8 and 6.1.1.4'
    'O' 'O' 0.0106 0.0060
                         'International Tables Vol C Tables 4.2.6.8 and 6.1.1.4'
    'Co' 'Co' 0.3494 0.9721
                         'International Tables Vol C Tables 4.2.6.8 and 6.1.1.4'
_computing_data_collection     'COLLECT (Nonius, 1998)'
_computing_cell_refinement     'SCALEPACK (Otwinowski & Minor, 1997)'
_computing_data_reduction     'DENZO-SMN (Otwinowski & Minor, 1997)'
_computing_structure_solution     'SHELXS97 (Sheldrick, 2008)'
_computing_structure_refinement     'SHELXL97 (Sheldrick, 2008)'
_computing_molecular_graphics     'XP in SHELXTL (Sheldrick, 2008)'
_computing_publication_material
;
SHELXL97 (Sheldrick, 2008) and local procedures
;
loop_
    _atom_site_type_symbol
    _atom_site_label
    _atom_site_fract_x
    _atom_site_fract_y
    _atom_site_fract_z
    _atom_site_U_iso_or_equiv
    _atom_site_adp_type
    _atom_site_calc_flag
    _atom_site_refinement_flags
    _atom_site_occupancy
    _atom_site_disorder_assembly
    _atom_site_disorder_group
    Co Co1 0.66787(3) 0.093308(13) 0.27408(3) 0.02317(12) Uani d . 1 . .
    N N1 0.7419(2) 0.05486(8) 0.42108(19) 0.0238(5) Uani d . 1 . .
    N N2 0.5597(2) 0.02349(8) 0.25393(18) 0.0240(5) Uani d . 1 . .
    C C1 0.8401(3) 0.07455(11) 0.5019(2) 0.0292(6) Uani d . 1 . .
    H H1 0.8782 0.1108 0.4895 0.035 Uiso calc R 1 . .
    C C2 0.8872(3) 0.04358(12) 0.6025(3) 0.0383(7) Uani d . 1 . .
    H H2 0.9566 0.0584 0.6582 0.046 Uiso calc R 1 . .
    C C3 0.8320(3) -0.00906(13) 0.6209(3) 0.0431(8) Uani d . 1 . .
    H H3 0.8626 -0.0308 0.6896 0.052 Uiso calc R 1 . .
    C C4 0.7314(3) -0.02991(12) 0.5380(2) 0.0350(7) Uani d . 1 . .
    H H4 0.6926 -0.0661 0.5491 0.042 Uiso calc R 1 . .
    C C5 0.6881(3) 0.00296(10) 0.4384(2) 0.0254(6) Uani d . 1 . .
    C C6 0.5839(3) -0.01476(10) 0.3436(2) 0.0239(6) Uani d . 1 . .
    C C7 0.5152(3) -0.06600(11) 0.3423(2) 0.0287(6) Uani d . 1 . .
    H H7 0.5339 -0.0925 0.4057 0.034 Uiso calc R 1 . .
    C C8 0.4195(3) -0.07813(11) 0.2483(2) 0.0320(6) Uani d . 1 . .
    H H8 0.3712 -0.1129 0.2463 0.038 Uiso calc R 1 . .
    C C9 0.3946(3) -0.03900(11) 0.1567(2) 0.0321(6) Uani d . 1 . .
    H H9 0.3293 -0.0465 0.0909 0.039 Uiso calc R 1 . .
    C C10 0.4668(3) 0.01138(11) 0.1630(2) 0.0293(6) Uani d . 1 . .
    H H10 0.4497 0.0383 0.1002 0.035 Uiso calc R 1 . .
    N N3 0.8813(3) 0.03848(11) 0.1447(3) 0.0600(9) Uani d . 1 . .
    C C11 0.8014(3) 0.05929(11) 0.1935(3) 0.0350(7) Uani d . 1 . .
    N N4 0.8354(2) 0.19977(9) 0.3179(2) 0.0337(5) Uani d . 1 . .
    C C12 0.7721(3) 0.15893(11) 0.3010(2) 0.0263(6) Uani d . 1 . .
    N N5 0.5526(3) 0.14664(10) 0.0403(2) 0.0375(6) Uani d . 1 . .
    C C13 0.5958(3) 0.12650(11) 0.1303(2) 0.0293(6) Uani d . 1 . .
    N N6 0.4571(2) 0.15090(9) 0.4029(2) 0.0281(5) Uani d . 1 . .
    C C14 0.5359(2) 0.12964(10) 0.3530(2) 0.0224(5) Uani d . 1 . .
    N N1C 0.1397(2) 0.17482(9) 0.03158(18) 0.0240(5) Uani d DU 1 . .
    C C1C 0.2239(5) 0.16359(19) -0.0684(4) 0.0317(11) Uani d PDU 0.611(3) A 1
    H H1C1 0.1910 0.1883 -0.1368 0.038 Uiso calc PR 0.611(3) A 1
    H H1C2 0.3164 0.1752 -0.0408 0.038 Uiso calc PR 0.611(3) A 1
    C C2C 0.225(3) 0.1027(8) -0.1111(16) 0.0409(18) Uani d PDU 0.611(3) A 1
    H H2C1 0.2810 0.0997 -0.1750 0.061 Uiso calc PR 0.611(3) A 1
    H H2C2 0.1343 0.0909 -0.1410 0.061 Uiso calc PR 0.611(3) A 1
    H H2C3 0.2602 0.0778 -0.0450 0.061 Uiso calc PR 0.611(3) A 1
    C C3C 0.0006(4) 0.1547(2) 0.0034(4) 0.0306(11) Uani d PDU 0.611(3) A 1
    H H3C1 -0.0495 0.1659 0.0691 0.037 Uiso calc PR 0.611(3) A 1
    H H3C2 0.0007 0.1124 -0.0005 0.037 Uiso calc PR 0.611(3) A 1
    C C4C -0.0712(10) 0.1778(4) -0.1124(10) 0.040(2) Uani d PDU 0.611(3) A 1
    H H4C1 -0.1620 0.1627 -0.1244 0.060 Uiso calc PR 0.611(3) A 1
    H H4C2 -0.0241 0.1658 -0.1785 0.060 Uiso calc PR 0.611(3) A 1
    H H4C3 -0.0739 0.2196 -0.1090 0.060 Uiso calc PR 0.611(3) A 1
    C C5C 0.2059(4) 0.14187(17) 0.1426(4) 0.0271(10) Uani d PDU 0.611(3) A 1
    H H5C1 0.2023 0.1005 0.1246 0.033 Uiso calc PR 0.611(3) A 1
    H H5C2 0.3007 0.1530 0.1573 0.033 Uiso calc PR 0.611(3) A 1
    C C6C 0.1447(19) 0.1518(9) 0.2535(7) 0.029(2) Uani d PDU 0.611(3) A 1
    H H6C1 0.1928 0.1297 0.3187 0.044 Uiso calc PR 0.611(3) A 1
    H H6C2 0.0517 0.1396 0.2412 0.044 Uiso calc PR 0.611(3) A 1
    H H6C3 0.1495 0.1925 0.2735 0.044 Uiso calc PR 0.611(3) A 1
    C C7C 0.1441(5) 0.23881(17) 0.0576(4) 0.0310(11) Uani d PDU 0.611(3) A 1
    H H7C1 0.1056 0.2565 -0.0183 0.037 Uiso calc PR 0.611(3) A 1
    H H7C2 0.0770 0.2443 0.1127 0.037 Uiso calc PR 0.611(3) A 1
    C C8C 0.2393(7) 0.2726(3) 0.0975(11) 0.049(2) Uani d PDU 0.611(3) A 1
    H H8C1 0.2046 0.3114 0.1036 0.074 Uiso calc PR 0.611(3) A 1
    H H8C2 0.3069 0.2725 0.0431 0.074 Uiso calc PR 0.611(3) A 1
    H H8C3 0.2789 0.2596 0.1762 0.074 Uiso calc PR 0.611(3) A 1
    C C1C' 0.1829(7) 0.1151(3) 0.0039(6) 0.0313(17) Uani d PDU 0.389(3) A 2
    H H1C3 0.2515 0.1028 0.0687 0.038 Uiso calc PR 0.389(3) A 2
    H H1C4 0.1058 0.0893 0.0049 0.038 Uiso calc PR 0.389(3) A 2
    C C2C' 0.237(4) 0.1069(13) -0.112(3) 0.0409(18) Uani d PDU 0.389(3) A 2
    H H2C4 0.2643 0.0670 -0.1196 0.061 Uiso calc PR 0.389(3) A 2
    H H2C5 0.3141 0.1319 -0.1150 0.061 Uiso calc PR 0.389(3) A 2
    H H2C6 0.1685 0.1164 -0.1781 0.061 Uiso calc PR 0.389(3) A 2
    C C3C' 0.0367(7) 0.1966(3) -0.0737(6) 0.0302(16) Uani d PDU 0.389(3) A 2
    H H3C3 0.0068 0.2353 -0.0539 0.036 Uiso calc PR 0.389(3) A 2
    H H3C4 0.0820 0.2000 -0.1457 0.036 Uiso calc PR 0.389(3) A 2
    C C4C' -0.0849(16) 0.1587(7) -0.1027(18) 0.040(2) Uani d PDU 0.389(3) A 2
    H H4C4 -0.1428 0.1749 -0.1701 0.060 Uiso calc PR 0.389(3) A 2
    H H4C5 -0.1333 0.1566 -0.0334 0.060 Uiso calc PR 0.389(3) A 2
    H H4C6 -0.0569 0.1203 -0.1232 0.060 Uiso calc PR 0.389(3) A 2
    C C5C' 0.0653(6) 0.1730(3) 0.1398(5) 0.0225(14) Uani d PDU 0.389(3) A 2
    H H5C3 0.0202 0.2101 0.1467 0.027 Uiso calc PR 0.389(3) A 2
    H H5C4 -0.0039 0.1431 0.1273 0.027 Uiso calc PR 0.389(3) A 2
    C C6C' 0.152(3) 0.1611(15) 0.2544(12) 0.029(2) Uani d PDU 0.389(3) A 2
    H H6C4 0.0982 0.1601 0.3199 0.044 Uiso calc PR 0.389(3) A 2
    H H6C5 0.2194 0.1913 0.2691 0.044 Uiso calc PR 0.389(3) A 2
    H H6C6 0.1967 0.1241 0.2491 0.044 Uiso calc PR 0.389(3) A 2
    C C7C' 0.2528(6) 0.2158(3) 0.0447(6) 0.0274(16) Uani d PDU 0.389(3) A 2
    H H7C3 0.3307 0.1902 0.0616 0.033 Uiso calc PR 0.389(3) A 2
    H H7C4 0.2551 0.2291 -0.0378 0.033 Uiso calc PR 0.389(3) A 2
    C C8C' 0.2884(13) 0.2594(5) 0.1049(17) 0.049(2) Uani d PDU 0.389(3) A 2
    H H8C4 0.3714 0.2741 0.0811 0.074 Uiso calc PR 0.389(3) A 2
    H H8C5 0.3021 0.2494 0.1895 0.074 Uiso calc PR 0.389(3) A 2
    H H8C6 0.2194 0.2888 0.0911 0.074 Uiso calc PR 0.389(3) A 2
    N N1S 0.0766(3) 0.15711(15) 0.6193(3) 0.0686(10) Uani d . 1 . .
    C C1S 0.1527(3) 0.18783(14) 0.5901(3) 0.0407(7) Uani d . 1 . .
    C C2S 0.2493(3) 0.22731(12) 0.5543(3) 0.0404(7) Uani d . 1 . .
    H H2S1 0.2060 0.2531 0.4933 0.061 Uiso calc R 1 . .
    H H2S2 0.3197 0.2060 0.5220 0.061 Uiso calc R 1 . .
    H H2S3 0.2879 0.2496 0.6233 0.061 Uiso calc R 1 . .
    O O1W 1.0262(2) 0.29166(9) 0.31420(19) 0.0423(5) Uani d D 1 . .
    H H1W1 1.034(3) 0.3105(13) 0.376(2) 0.063 Uiso d D 1 . .
    H H2W1 0.969(3) 0.2672(12) 0.318(3) 0.063 Uiso d D 1 . .
    O O2W 1.1073(4) -0.0035(2) 0.0843(4) 0.0494(12) Uani d PD 0.50 . .
    H H1W2 1.032(4) 0.008(3) 0.098(6) 0.074 Uiso d PD 0.50 . .
    H H2W2 1.098(7) -0.010(3) 0.011(2) 0.074 Uiso d PD 0.50 . .
loop_
    _atom_site_aniso_label
    _atom_site_aniso_U_11
    _atom_site_aniso_U_22
    _atom_site_aniso_U_33
    _atom_site_aniso_U_12
    _atom_site_aniso_U_13
    _atom_site_aniso_U_23
    Co1 0.0327(2) 0.01501(19) 0.0242(2) -0.00140(14) 0.01285(15) -0.00014(14)
    N1 0.0272(11) 0.0178(10) 0.0289(12) -0.0035(9) 0.0129(9) -0.0010(9)
    N2 0.0318(12) 0.0179(10) 0.0246(12) -0.0017(9) 0.0120(9) -0.0022(9)
    C1 0.0329(15) 0.0223(13) 0.0335(15) -0.0050(11) 0.0084(12) 0.0009(12)
    C2 0.0467(17) 0.0315(16) 0.0353(17) -0.0054(13) 0.0001(14) 0.0007(13)
    C3 0.059(2) 0.0351(17) 0.0338(17) -0.0089(15) 0.0020(15) 0.0095(14)
    C4 0.0479(17) 0.0244(14) 0.0336(16) -0.0089(13) 0.0081(13) 0.0046(12)
    C5 0.0329(14) 0.0190(13) 0.0265(14) -0.0009(11) 0.0126(11) -0.0009(11)
    C6 0.0332(14) 0.0179(12) 0.0231(13) -0.0008(11) 0.0133(11) -0.0028(10)
    C7 0.0417(16) 0.0185(13) 0.0289(15) -0.0041(11) 0.0162(12) -0.0008(11)
    C8 0.0396(16) 0.0212(13) 0.0376(16) -0.0090(12) 0.0149(13) -0.0090(12)
    C9 0.0389(16) 0.0281(14) 0.0302(15) -0.0043(12) 0.0076(12) -0.0081(12)
    C10 0.0416(16) 0.0222(14) 0.0253(14) 0.0005(12) 0.0094(12) -0.0015(11)
    N3 0.086(2) 0.0285(14) 0.078(2) 0.0051(14) 0.0623(19) 0.0012(14)
    C11 0.0521(18) 0.0173(14) 0.0405(17) -0.0043(12) 0.0255(14) 0.0019(12)
    N4 0.0389(13) 0.0227(12) 0.0425(14) -0.0040(11) 0.0167(11) 0.0010(10)
    C12 0.0306(14) 0.0215(14) 0.0297(14) 0.0042(12) 0.0153(11) 0.0035(11)
    N5 0.0548(16) 0.0277(13) 0.0315(14) -0.0001(11) 0.0113(12) 0.0055(11)
    C13 0.0422(16) 0.0190(13) 0.0299(16) -0.0052(12) 0.0166(13) -0.0024(12)
    N6 0.0300(12) 0.0221(11) 0.0337(13) -0.0004(9) 0.0100(10) -0.0031(10)
    C14 0.0287(14) 0.0161(12) 0.0227(13) -0.0052(10) 0.0048(11) 0.0003(10)
    N1C 0.0295(11) 0.0203(11) 0.0236(11) -0.0016(9) 0.0087(9) 0.0000(9)
    C1C 0.041(3) 0.035(3) 0.022(2) -0.007(2) 0.0130(19) -0.0034(19)
    C2C 0.048(4) 0.038(3) 0.0396(18) 0.006(3) 0.015(2) -0.0112(17)
    C3C 0.028(2) 0.036(3) 0.029(2) -0.0050(19) 0.0056(18) -0.006(2)
    C4C 0.042(3) 0.049(7) 0.028(2) 0.003(4) 0.000(2) 0.002(4)
    C5C 0.031(2) 0.021(2) 0.028(2) 0.0054(18) 0.0038(18) 0.0008(18)
    C6C 0.038(2) 0.021(7) 0.0286(15) 0.004(3) 0.0031(14) 0.0039(17)
    C7C 0.046(3) 0.020(2) 0.027(2) 0.0013(19) 0.007(2) 0.0004(18)
    C8C 0.080(6) 0.029(4) 0.048(3) -0.016(4) 0.043(5) -0.016(3)
    C1C' 0.037(4) 0.015(3) 0.044(4) 0.002(3) 0.015(3) -0.006(3)
    C2C' 0.048(4) 0.038(3) 0.0396(18) 0.006(3) 0.015(2) -0.0112(17)
    C3C' 0.039(4) 0.029(4) 0.022(3) 0.002(3) 0.003(3) -0.001(3)
    C4C' 0.042(3) 0.049(7) 0.028(2) 0.003(4) 0.000(2) 0.002(4)
    C5C' 0.022(3) 0.021(3) 0.027(3) 0.000(3) 0.011(3) 0.006(3)
    C6C' 0.038(2) 0.021(7) 0.0286(15) 0.004(3) 0.0031(14) 0.0039(17)
    C7C' 0.031(4) 0.021(3) 0.033(4) -0.007(3) 0.012(3) -0.003(3)
    C8C' 0.080(6) 0.029(4) 0.048(3) -0.016(4) 0.043(5) -0.016(3)
    N1S 0.078(2) 0.082(2) 0.0462(18) -0.045(2) 0.0083(16) -0.0021(16)
    C1S 0.0477(18) 0.0448(18) 0.0296(16) -0.0135(15) 0.0054(14) -0.0090(14)
    C2S 0.0436(17) 0.0330(16) 0.0486(19) -0.0068(13) 0.0212(15) -0.0123(14)
    O1W 0.0548(14) 0.0344(12) 0.0429(13) -0.0221(10) 0.0265(11) -0.0162(10)
    O2W 0.033(2) 0.078(3) 0.035(2) 0.018(2) -0.0045(19) -0.015(2)
_geom_special_details
;
All esds (except the esd in the dihedral angle between two l.s. planes) are
estimated using the full covariance matrix. The cell esds are taken into
account individually in the estimation of esds in distances, angles and
torsion angles; correlations between esds in cell parameters are only used
when they are defined by crystal symmetry. An approximate (isotropic)
treatment of cell esds is used for estimating esds involving l.s. planes.
;
loop_
    _geom_bond_atom_site_label_1
    _geom_bond_atom_site_label_2
    _geom_bond_site_symmetry_2
    _geom_bond_distance
    _geom_bond_publ_flag
    Co1 C12 . 1.868(3) ?
    Co1 C13 . 1.869(3) ?
    Co1 C11 . 1.904(3) ?
    Co1 C14 . 1.904(3) ?
    Co1 N1 . 1.959(2) ?
    Co1 N2 . 1.966(2) ?
    N1 C1 . 1.347(3) ?
    N1 C5 . 1.356(3) ?
    N2 C10 . 1.337(3) ?
    N2 C6 . 1.354(3) ?
    C1 C2 . 1.385(4) ?
    C1 H1 . 0.9500 ?
    C2 C3 . 1.380(4) ?
    C2 H2 . 0.9500 ?
    C3 C4 . 1.386(4) ?
    C3 H3 . 0.9500 ?
    C4 C5 . 1.392(4) ?
    C4 H4 . 0.9500 ?
    C5 C6 . 1.469(4) ?
    C6 C7 . 1.387(3) ?
    C7 C8 . 1.379(4) ?
    C7 H7 . 0.9500 ?
    C8 C9 . 1.383(4) ?
    C8 H8 . 0.9500 ?
    C9 C10 . 1.386(4) ?
    C9 H9 . 0.9500 ?
    C10 H10 . 0.9500 ?
    N3 C11 . 1.147(4) ?
    N4 C12 . 1.155(3) ?
    N5 C13 . 1.159(3) ?
    N6 C14 . 1.151(3) ?
    N1C C3C . 1.485(4) ?
    N1C C7C' . 1.489(6) ?
    N1C C1C' . 1.509(6) ?
    N1C C5C' . 1.521(6) ?
    N1C C7C . 1.526(4) ?
    N1C C1C . 1.528(4) ?
    N1C C5C . 1.555(4) ?
    N1C C3C' . 1.570(7) ?
    C1C C2C . 1.506(16) ?
    C1C H1C1 . 0.9900 ?
    C1C H1C2 . 0.9900 ?
    C2C H2C1 . 0.9800 ?
    C2C H2C2 . 0.9800 ?
    C2C H2C3 . 0.9800 ?
    C3C C4C . 1.518(9) ?
    C3C H3C1 . 0.9900 ?
    C3C H3C2 . 0.9900 ?
    C4C H4C1 . 0.9800 ?
    C4C H4C2 . 0.9800 ?
    C4C H4C3 . 0.9800 ?
    C5C C6C . 1.490(14) ?
    C5C H5C1 . 0.9900 ?
    C5C H5C2 . 0.9900 ?
    C6C H6C1 . 0.9800 ?
    C6C H6C2 . 0.9800 ?
    C6C H6C3 . 0.9800 ?
    C7C C8C . 1.286(8) ?
    C7C H7C1 . 0.9900 ?
    C7C H7C2 . 0.9900 ?
    C8C H8C1 . 0.9800 ?
    C8C H8C2 . 0.9800 ?
    C8C H8C3 . 0.9800 ?
    C1C' C2C' . 1.505(19) ?
    C1C' H1C3 . 0.9900 ?
    C1C' H1C4 . 0.9900 ?
    C2C' H2C4 . 0.9800 ?
    C2C' H2C5 . 0.9800 ?
    C2C' H2C6 . 0.9800 ?
    C3C' C4C' . 1.522(12) ?
    C3C' H3C3 . 0.9900 ?
    C3C' H3C4 . 0.9900 ?
    C4C' H4C4 . 0.9800 ?
    C4C' H4C5 . 0.9800 ?
    C4C' H4C6 . 0.9800 ?
    C5C' C6C' . 1.504(18) ?
    C5C' H5C3 . 0.9900 ?
    C5C' H5C4 . 0.9900 ?
    C6C' H6C4 . 0.9800 ?
    C6C' H6C5 . 0.9800 ?
    C6C' H6C6 . 0.9800 ?
    C7C' C8C' . 1.256(11) ?
    C7C' H7C3 . 0.9900 ?
    C7C' H7C4 . 0.9900 ?
    C8C' H8C4 . 0.9800 ?
    C8C' H8C5 . 0.9800 ?
    C8C' H8C6 . 0.9800 ?
    N1S C1S . 1.136(4) ?
    C1S C2S . 1.443(4) ?
    C2S H2S1 . 0.9800 ?
    C2S H2S2 . 0.9800 ?
    C2S H2S3 . 0.9800 ?
    O1W H1W1 . 0.827(18) ?
    O1W H2W1 . 0.821(18) ?
    O2W H1W2 . 0.84(2) ?
    O2W H2W2 . 0.84(2) ?
loop_
    _geom_angle_atom_site_label_1
    _geom_angle_atom_site_label_2
    _geom_angle_atom_site_label_3
    _geom_angle_site_symmetry_1
    _geom_angle_site_symmetry_3
    _geom_angle
    _geom_angle_publ_flag
    C12 Co1 C13 . . 87.23(11) ?
    C12 Co1 C11 . . 89.91(11) ?
    C13 Co1 C11 . . 88.80(12) ?
    C12 Co1 C14 . . 88.53(10) ?
    C13 Co1 C14 . . 90.20(11) ?
    C11 Co1 C14 . . 178.18(10) ?
    C12 Co1 N1 . . 95.18(10) ?
    C13 Co1 N1 . . 177.20(10) ?
    C11 Co1 N1 . . 89.79(11) ?
    C14 Co1 N1 . . 91.28(9) ?
    C12 Co1 N2 . . 177.28(10) ?
    C13 Co1 N2 . . 95.33(10) ?
    C11 Co1 N2 . . 91.07(10) ?
    C14 Co1 N2 . . 90.54(9) ?
    N1 Co1 N2 . . 82.28(8) ?
    C1 N1 C5 . . 119.0(2) ?
    C1 N1 Co1 . . 126.39(17) ?
    C5 N1 Co1 . . 114.58(17) ?
    C10 N2 C6 . . 118.8(2) ?
    C10 N2 Co1 . . 126.51(17) ?
    C6 N2 Co1 . . 114.64(17) ?
    N1 C1 C2 . . 122.0(2) ?
    N1 C1 H1 . . 119.0 ?
    C2 C1 H1 . . 119.0 ?
    C3 C2 C1 . . 119.1(3) ?
    C3 C2 H2 . . 120.4 ?
    C1 C2 H2 . . 120.4 ?
    C2 C3 C4 . . 119.4(3) ?
    C2 C3 H3 . . 120.3 ?
    C4 C3 H3 . . 120.3 ?
    C3 C4 C5 . . 119.1(3) ?
    C3 C4 H4 . . 120.5 ?
    C5 C4 H4 . . 120.5 ?
    N1 C5 C4 . . 121.4(2) ?
    N1 C5 C6 . . 114.4(2) ?
    C4 C5 C6 . . 124.2(2) ?
    N2 C6 C7 . . 121.4(2) ?
    N2 C6 C5 . . 114.1(2) ?
    C7 C6 C5 . . 124.5(2) ?
    C8 C7 C6 . . 119.4(2) ?
    C8 C7 H7 . . 120.3 ?
    C6 C7 H7 . . 120.3 ?
    C7 C8 C9 . . 119.2(2) ?
    C7 C8 H8 . . 120.4 ?
    C9 C8 H8 . . 120.4 ?
    C8 C9 C10 . . 118.7(3) ?
    C8 C9 H9 . . 120.7 ?
    C10 C9 H9 . . 120.7 ?
    N2 C10 C9 . . 122.5(2) ?
    N2 C10 H10 . . 118.8 ?
    C9 C10 H10 . . 118.8 ?
    N3 C11 Co1 . . 179.5(3) ?
    N4 C12 Co1 . . 179.4(2) ?
    N5 C13 Co1 . . 179.0(3) ?
    N6 C14 Co1 . . 178.5(2) ?
    C3C N1C C7C' . . 157.9(4) ?
    C3C N1C C1C' . . 87.4(3) ?
    C7C' N1C C1C' . . 112.1(4) ?
    C3C N1C C5C' . . 66.9(3) ?
    C7C' N1C C5C' . . 113.2(4) ?
    C1C' N1C C5C' . . 109.2(4) ?
    C3C N1C C7C . . 110.9(3) ?
    C7C' N1C C7C . . 49.2(3) ?
    C1C' N1C C7C . . 161.2(4) ?
    C5C' N1C C7C . . 82.9(3) ?
    C3C N1C C1C . . 113.1(3) ?
    C7C' N1C C1C . . 71.8(3) ?
    C1C' N1C C1C . . 58.8(3) ?
    C5C' N1C C1C . . 167.6(3) ?
    C7C N1C C1C . . 107.9(3) ?
    C3C N1C C5C . . 108.6(3) ?
    C7C' N1C C5C . . 89.4(3) ?
    C1C' N1C C5C . . 66.5(3) ?
    C5C' N1C C5C . . 62.7(3) ?
    C7C N1C C5C . . 109.4(3) ?
    C1C N1C C5C . . 106.9(3) ?
    C3C N1C C3C' . . 54.2(3) ?
    C7C' N1C C3C' . . 107.4(4) ?
    C1C' N1C C3C' . . 109.0(4) ?
    C5C' N1C C3C' . . 105.7(4) ?
    C7C N1C C3C' . . 80.1(3) ?
    C1C N1C C3C' . . 82.7(3) ?
    C5C N1C C3C' . . 162.8(3) ?
    C2C C1C N1C . . 115.4(8) ?
    C2C C1C H1C1 . . 108.4 ?
    N1C C1C H1C1 . . 108.4 ?
    C2C C1C H1C2 . . 108.4 ?
    N1C C1C H1C2 . . 108.4 ?
    H1C1 C1C H1C2 . . 107.5 ?
    C1C C2C H2C1 . . 109.5 ?
    C1C C2C H2C2 . . 109.5 ?
    H2C1 C2C H2C2 . . 109.5 ?
    C1C C2C H2C3 . . 109.5 ?
    H2C1 C2C H2C3 . . 109.5 ?
    H2C2 C2C H2C3 . . 109.5 ?
    N1C C3C C4C . . 114.4(5) ?
    N1C C3C H3C1 . . 108.7 ?
    C4C C3C H3C1 . . 108.7 ?
    N1C C3C H3C2 . . 108.7 ?
    C4C C3C H3C2 . . 108.7 ?
    H3C1 C3C H3C2 . . 107.6 ?
    C3C C4C H4C1 . . 109.5 ?
    C3C C4C H4C2 . . 109.5 ?
    H4C1 C4C H4C2 . . 109.5 ?
    C3C C4C H4C3 . . 109.5 ?
    H4C1 C4C H4C3 . . 109.5 ?
    H4C2 C4C H4C3 . . 109.5 ?
    C6C C5C N1C . . 115.0(7) ?
    C6C C5C H5C1 . . 108.5 ?
    N1C C5C H5C1 . . 108.5 ?
    C6C C5C H5C2 . . 108.5 ?
    N1C C5C H5C2 . . 108.5 ?
    H5C1 C5C H5C2 . . 107.5 ?
    C5C C6C H6C1 . . 109.5 ?
    C5C C6C H6C2 . . 109.5 ?
    H6C1 C6C H6C2 . . 109.5 ?
    C5C C6C H6C3 . . 109.5 ?
    H6C1 C6C H6C3 . . 109.5 ?
    H6C2 C6C H6C3 . . 109.5 ?
    C8C C7C N1C . . 132.3(5) ?
    C8C C7C H7C1 . . 104.2 ?
    N1C C7C H7C1 . . 104.2 ?
    C8C C7C H7C2 . . 104.2 ?
    N1C C7C H7C2 . . 104.2 ?
    H7C1 C7C H7C2 . . 105.5 ?
    C7C C8C H8C1 . . 109.5 ?
    C7C C8C H8C2 . . 109.5 ?
    H8C1 C8C H8C2 . . 109.5 ?
    C7C C8C H8C3 . . 109.5 ?
    H8C1 C8C H8C3 . . 109.5 ?
    H8C2 C8C H8C3 . . 109.5 ?
    C2C' C1C' N1C . . 116.7(14) ?
    C2C' C1C' H1C3 . . 108.1 ?
    N1C C1C' H1C3 . . 108.1 ?
    C2C' C1C' H1C4 . . 108.1 ?
    N1C C1C' H1C4 . . 108.1 ?
    H1C3 C1C' H1C4 . . 107.3 ?
    C1C' C2C' H2C4 . . 109.5 ?
    C1C' C2C' H2C5 . . 109.5 ?
    H2C4 C2C' H2C5 . . 109.5 ?
    C1C' C2C' H2C6 . . 109.5 ?
    H2C4 C2C' H2C6 . . 109.5 ?
    H2C5 C2C' H2C6 . . 109.5 ?
    C4C' C3C' N1C . . 114.8(8) ?
    C4C' C3C' H3C3 . . 108.6 ?
    N1C C3C' H3C3 . . 108.6 ?
    C4C' C3C' H3C4 . . 108.6 ?
    N1C C3C' H3C4 . . 108.6 ?
    H3C3 C3C' H3C4 . . 107.5 ?
    C3C' C4C' H4C4 . . 109.5 ?
    C3C' C4C' H4C5 . . 109.5 ?
    H4C4 C4C' H4C5 . . 109.5 ?
    C3C' C4C' H4C6 . . 109.5 ?
    H4C4 C4C' H4C6 . . 109.5 ?
    H4C5 C4C' H4C6 . . 109.5 ?
    C6C' C5C' N1C . . 113.9(12) ?
    C6C' C5C' H5C3 . . 108.8 ?
    N1C C5C' H5C3 . . 108.8 ?
    C6C' C5C' H5C4 . . 108.8 ?
    N1C C5C' H5C4 . . 108.8 ?
    H5C3 C5C' H5C4 . . 107.7 ?
    C5C' C6C' H6C4 . . 109.5 ?
    C5C' C6C' H6C5 . . 109.5 ?
    H6C4 C6C' H6C5 . . 109.5 ?
    C5C' C6C' H6C6 . . 109.5 ?
    H6C4 C6C' H6C6 . . 109.5 ?
    H6C5 C6C' H6C6 . . 109.5 ?
    C8C' C7C' N1C . . 138.0(9) ?
    C8C' C7C' H7C3 . . 102.6 ?
    N1C C7C' H7C3 . . 102.6 ?
    C8C' C7C' H7C4 . . 102.6 ?
    N1C C7C' H7C4 . . 102.6 ?
    H7C3 C7C' H7C4 . . 105.0 ?
    C7C' C8C' H8C4 . . 109.5 ?
    C7C' C8C' H8C5 . . 109.5 ?
    H8C4 C8C' H8C5 . . 109.5 ?
    C7C' C8C' H8C6 . . 109.5 ?
    H8C4 C8C' H8C6 . . 109.5 ?
    H8C5 C8C' H8C6 . . 109.5 ?
    N1S C1S C2S . . 179.2(4) ?
    C1S C2S H2S1 . . 109.5 ?
    C1S C2S H2S2 . . 109.5 ?
    H2S1 C2S H2S2 . . 109.5 ?
    C1S C2S H2S3 . . 109.5 ?
    H2S1 C2S H2S3 . . 109.5 ?
    H2S2 C2S H2S3 . . 109.5 ?
    H1W1 O1W H2W1 . . 108(3) ?
    H1W2 O2W H2W2 . . 105(4) ?
loop_
    _geom_hbond_atom_site_label_D
    _geom_hbond_atom_site_label_H
    _geom_hbond_atom_site_label_A
    _geom_hbond_site_symmetry_A
    _geom_hbond_distance_DH
    _geom_hbond_distance_HA
    _geom_hbond_distance_DA
    _geom_hbond_angle_DHA
    O1W H1W1 N5 4_666 0.827(18) 2.099(18) 2.925(3) 176(3)
    O1W H2W1 N4 . 0.821(18) 2.081(18) 2.899(3) 174(3)
    O2W H1W2 N3 . 0.84(2) 1.83(2) 2.665(5) 172(7)
    O2W H2W2 N3 3_755 0.84(2) 1.92(2) 2.740(5) 165(7)
