# Supplementary material for: Tetra­ethyl­ammonium (2,2′-bipyridine)tetra­cyanidocobaltate(III) sesquihydrate acetonitrile solvate
Source: Acta Crystallogr Sect E Struct Rep Online. 2010 Mar 31;66(Pt 4):m475–6. doi: 10.1107/S1600536810011311 (PMC2983854; doi:10.1107/S1600536810011311)
Supplement: Supplementary file 2 [file e-66-0m475-Isup2.hkl]

# 
# h,k,l, Fc-squared, Fo-squared, sigma(Fo-squared) and status flag 
# 
data_I
_shelx_title ' k10003 - P21/n' 
_shelx_refln_list_code          4 
_shelx_F_calc_maximum      239.19 
_exptl_crystal_F_000      1092.00 
_reflns_d_resolution_high  0.8409 
 
loop_ 
 _symmetry_equiv_pos_as_xyz 
 'x, y, z' 
 '-x+1/2, y+1/2, -z+1/2' 
 '-x, -y, -z' 
 'x-1/2, -y-1/2, z-1/2' 
 
_cell_length_a    10.1591 
_cell_length_b    23.4015 
_cell_length_c    11.3422 
_cell_angle_alpha  90.000 
_cell_angle_beta   97.308 
_cell_angle_gamma  90.000 
 
_shelx_F_squared_multiplier     1.000 
 
loop_ 
 _refln_index_h 
 _refln_index_k 
 _refln_index_l 
 _refln_F_squared_calc 
 _refln_F_squared_meas 
 _refln_F_squared_sigma 
 _refln_observed_status 
   2   0   0     4187.44     3803.25     47.07 o 
   4   0   0      352.50      419.37      9.08 o 
   6   0   0     1116.41     1135.42     24.91 o 
   8   0   0      422.87      475.78     17.11 o 
  10   0   0      862.29      916.91     59.93 o 
   1   1   0     7127.25     6940.74     66.41 o 
   2   1   0    15913.66    15630.95    144.14 o 
   3   1   0     3996.43     4287.01     39.23 o 
   4   1   0       52.40       23.20      2.14 o 
   5   1   0     1087.78     1038.93     13.76 o 
   6   1   0        1.31       -2.95      2.95 o 
   7   1   0      167.50      187.71      8.44 o 
   8   1   0      651.62      709.77     18.24 o 
   9   1   0     1137.05     1201.40     32.19 o 
  10   1   0       40.61       31.06     17.41 o 
  11   1   0      115.04       99.91     25.51 o 
   1   2   0     5687.30     5824.24     62.67 o 
   2   2   0        0.86        3.50      0.87 o 
   3   2   0     2955.60     2957.30     28.82 o 
   4   2   0     2721.01     2632.06     25.99 o 
   5   2   0     1289.51     1180.01     15.33 o 
   6   2   0        1.55       -0.27      3.17 o 
   7   2   0      898.84      885.54     17.55 o 
   8   2   0      231.02      209.03      9.34 o 
   9   2   0      144.68      111.58     14.13 o 
  10   2   0      186.65      171.21     22.18 o 
  11   2   0      277.22      310.64     25.73 o 
   1   3   0     5509.30     4896.95     52.48 o 
   2   3   0     6048.11     6018.53     68.53 o 
   3   3   0     2537.37     2631.38     27.73 o 
   4   3   0     3567.14     3485.31     39.29 o 
   5   3   0      135.18      160.74      4.86 o 
   6   3   0       65.61       57.20      5.92 o 
   7   3   0      372.44      355.88     11.32 o 
   8   3   0      181.28      171.27     10.23 o 
   9   3   0       47.58       22.59     11.51 o 
  10   3   0     1067.37     1207.67     38.47 o 
  11   3   0       22.18       52.85     21.95 o 
   0   4   0     1423.29     1537.59     20.14 o 
   1   4   0    27865.57    26877.06    308.46 o 
   2   4   0      216.38      236.36      4.17 o 
   3   4   0     1899.41     1970.58     20.88 o 
   4   4   0      213.21      174.01      4.61 o 
   5   4   0     4636.62     4754.90     56.86 o 
   6   4   0     1842.41     1759.61     30.76 o 
   7   4   0      109.31       62.39     10.58 o 
   8   4   0      484.93      469.07     17.25 o 
   9   4   0        4.21       10.88     11.37 o 
  10   4   0       94.69       99.26     28.30 o 
  11   4   0      413.32      463.65     30.16 o 
   1   5   0     6961.07     6871.33     70.91 o 
   2   5   0     5277.01     5353.17     57.16 o 
   3   5   0    14548.28    14344.24    148.31 o 
   4   5   0       12.50       14.84      2.31 o 
   5   5   0       14.93       15.84      3.01 o 
   6   5   0        3.01        7.06      2.19 o 
   7   5   0     1705.32     1808.19     33.77 o 
   8   5   0        0.62        0.49      8.18 o 
   9   5   0     1224.71     1370.40     42.32 o 
  10   5   0       83.98       52.86     16.65 o 
  11   5   0       92.70       77.56     21.46 o 
   0   6   0     4173.15     4585.75     60.98 o 
   1   6   0     1308.43     1440.05     14.75 o 
   2   6   0    12831.38    12834.68    131.26 o 
   3   6   0       32.67       25.09      2.88 o 
   4   6   0        6.02        1.92      2.71 o 
   5   6   0       99.23       70.99      3.78 o 
   6   6   0     2159.70     2233.65     34.18 o 
   7   6   0      210.98      194.42     10.20 o 
   8   6   0        3.71        5.89      9.62 o 
   9   6   0       72.62       66.89     11.10 o 
  10   6   0       26.65       10.38     14.25 o 
  11   6   0       84.71       52.69     20.62 o 
   1   7   0       39.54       30.77      2.59 o 
   2   7   0     6160.91     6665.96     66.11 o 
   3   7   0     1198.85     1314.62     16.87 o 
   4   7   0     2169.11     2211.18     27.89 o 
   5   7   0      519.13      557.08      9.96 o 
   6   7   0      107.21      133.78      8.34 o 
   7   7   0      297.82      261.18     17.34 o 
   8   7   0       88.15       64.18     10.45 o 
   9   7   0       89.09       64.74     11.94 o 
  10   7   0      211.30      196.72     19.26 o 
  11   7   0      113.54       96.75     47.74 o 
   0   8   0      211.24      238.99      8.15 o 
   1   8   0     5138.15     5017.59     46.87 o 
   2   8   0      157.45      192.58      5.48 o 
   3   8   0      139.80       96.67      4.81 o 
   4   8   0       98.16       68.47      5.66 o 
   5   8   0     4515.09     4665.38     56.34 o 
   6   8   0      348.90      338.47     11.42 o 
   7   8   0     4624.39     4937.27     76.13 o 
   8   8   0      192.45      153.45     11.95 o 
   9   8   0        1.18        0.32      9.56 o 
  10   8   0       57.38       27.22     15.68 o 
  11   8   0      362.42      339.90     33.50 o 
   1   9   0     7963.13     8706.56     88.55 o 
   2   9   0     1237.97     1049.19     15.18 o 
   3   9   0     2903.19     3418.88     52.01 o 
   4   9   0     1280.34     1059.06     17.74 o 
   5   9   0      141.22      139.61      5.53 o 
   6   9   0        3.47       -5.69      5.69 o 
   7   9   0       22.02        4.75      8.20 o 
   8   9   0      189.59      201.51     13.84 o 
   9   9   0      320.46      310.44     18.49 o 
  10   9   0       61.24       69.74     16.74 o 
  11   9   0        7.38       11.91     19.65 o 
   0  10   0      145.58      138.90      8.73 o 
   1  10   0     1375.90     1428.81     17.93 o 
   2  10   0     1205.59     1292.11     19.52 o 
   3  10   0     4099.27     4601.00     67.02 o 
   4  10   0     1569.27     1547.40     25.25 o 
   5  10   0      177.08      137.68      8.99 o 
   6  10   0     5554.76     5781.62     90.91 o 
   7  10   0       30.15       33.40      9.75 o 
   8  10   0      984.30     1034.85     32.90 o 
   9  10   0       74.53       16.97     16.20 o 
  10  10   0       67.03       40.91     15.76 o 
  11  10   0      242.47      220.23     29.41 o 
   1  11   0        3.21        5.34      3.61 o 
   2  11   0       95.97       91.57      6.71 o 
   3  11   0     4843.15     4457.60     73.18 o 
   4  11   0       74.28       44.02      5.84 o 
   5  11   0      909.41      867.90     21.22 o 
   6  11   0      780.70      793.11     13.78 o 
   7  11   0      255.23      221.53     13.86 o 
   8  11   0      262.24      272.37     15.71 o 
   9  11   0      351.38      361.26     26.18 o 
  10  11   0       10.49      -18.06     18.06 o 
  11  11   0      506.86      520.21     38.10 o 
   0  12   0     4183.80     3887.98     67.41 o 
   1  12   0        4.45        7.75      4.11 o 
   2  12   0     1052.32      916.57     16.86 o 
   3  12   0      449.45      450.47     11.52 o 
   4  12   0      761.29      781.22     20.92 o 
   5  12   0     1399.64     1547.47     28.60 o 
   6  12   0     1762.94     1831.90     31.52 o 
   7  12   0      733.39      750.85     24.17 o 
   8  12   0      854.94      840.89     26.72 o 
   9  12   0        6.03       -5.14     12.91 o 
  10  12   0       91.62       94.04     18.55 o 
   1  13   0      467.18      530.61     12.01 o 
   2  13   0     4819.33     4796.13     68.66 o 
   3  13   0        4.46        7.74      5.02 o 
   4  13   0     6631.06     7283.49    122.89 o 
   5  13   0       46.65       41.10      8.08 o 
   6  13   0      191.65      158.58     13.35 o 
   7  13   0        3.42       16.03      9.52 o 
   8  13   0     1411.16     1582.10     36.00 o 
   9  13   0      421.82      430.82     22.23 o 
  10  13   0      703.42      790.17     35.40 o 
   0  14   0      102.97      126.53      9.92 o 
   1  14   0       17.14        1.54      4.47 o 
   2  14   0     1318.80     1260.25     23.08 o 
   3  14   0      202.10      177.31     10.17 o 
   4  14   0     1812.51     1876.38     38.08 o 
   5  14   0     1781.55     1749.56     41.70 o 
   6  14   0        0.99       -9.72      9.72 o 
   7  14   0     1120.28     1172.77     27.25 o 
   8  14   0       50.57       19.17     15.82 o 
   9  14   0      195.49      199.23     22.57 o 
  10  14   0       29.55       44.33     20.47 o 
   1  15   0      303.21      346.11     11.03 o 
   2  15   0      878.58      844.09     28.50 o 
   3  15   0     3859.46     4067.37     69.56 o 
   4  15   0      384.44      418.24     16.18 o 
   5  15   0      252.08      218.01     15.61 o 
   6  15   0       19.29       21.76     10.67 o 
   7  15   0      238.40      231.85     15.61 o 
   8  15   0      126.75      118.44     15.44 o 
   9  15   0      912.77     1015.75     35.21 o 
  10  15   0      304.49      251.41     27.51 o 
   0  16   0     4429.68     4089.76     96.85 o 
   1  16   0       25.20       11.10      5.86 o 
   2  16   0      504.43      475.40     15.13 o 
   3  16   0       11.25        8.25      7.71 o 
   4  16   0       64.66       45.88     15.00 o 
   5  16   0       45.91       24.30      9.20 o 
   6  16   0       77.35       86.88     14.06 o 
   7  16   0      318.00      320.21     18.65 o 
   8  16   0       61.03       57.98     15.38 o 
   9  16   0        6.55       -6.65     16.71 o 
   1  17   0     2431.75     2362.77     41.64 o 
   2  17   0      266.05      249.07     13.23 o 
   3  17   0     1281.12     1270.81     29.49 o 
   4  17   0      892.86     1022.52     26.77 o 
   5  17   0      254.11      227.59     15.14 o 
   6  17   0        4.97       -1.33     16.87 o 
   7  17   0        5.32       -7.78     12.20 o 
   8  17   0      229.38      236.00     24.83 o 
   9  17   0      831.77      837.70     43.44 o 
   0  18   0      140.30      114.31     14.22 o 
   1  18   0     2410.79     2427.80     41.50 o 
   2  18   0      504.37      485.34     17.61 o 
   3  18   0      143.99      144.28     12.21 o 
   4  18   0      717.51      647.98     24.30 o 
   5  18   0     1802.21     1994.17     46.40 o 
   6  18   0      442.53      459.03     31.15 o 
   7  18   0      536.10      527.42     30.95 o 
   8  18   0      268.39      229.37     28.45 o 
   9  18   0       46.66       37.49     23.06 o 
   1  19   0       98.21       97.39     10.43 o 
   2  19   0     1049.90     1116.18     27.53 o 
   3  19   0       64.43       70.49     10.52 o 
   4  19   0      491.70      514.36     21.86 o 
   5  19   0      130.91      109.90     15.16 o 
   6  19   0       99.96       53.51     18.00 o 
   7  19   0      372.58      271.33     28.64 o 
   8  19   0      302.57      347.95     28.99 o 
   0  20   0     1561.01     1643.43     46.48 o 
   1  20   0     1023.02     1093.83     28.21 o 
   2  20   0      486.66      469.07     19.09 o 
   3  20   0      705.50      632.58     23.03 o 
   4  20   0       27.72       20.43     13.48 o 
   5  20   0      335.20      280.05     17.57 o 
   6  20   0     1217.21     1232.00     49.41 o 
   7  20   0      299.32      326.66     24.72 o 
   8  20   0       35.89       30.27     18.40 o 
   1  21   0       28.20       12.65     10.56 o 
   2  21   0      561.09      576.50     24.72 o 
   3  21   0     1515.66     1645.84     40.57 o 
   4  21   0       28.76       10.11     13.53 o 
   5  21   0      576.33      559.42     26.05 o 
   6  21   0       95.34      101.26     21.47 o 
   7  21   0      149.12      155.16     25.72 o 
   0  22   0      637.62      592.53     41.58 o 
   1  22   0       37.08       37.41     12.64 o 
   2  22   0      920.86      925.38     27.40 o 
   3  22   0     1505.91     1501.74     40.33 o 
   4  22   0      754.57      857.84     40.12 o 
   5  22   0      100.24       84.93     18.21 o 
   6  22   0      386.52      334.30     29.40 o 
   7  22   0        0.95       11.24     23.89 o 
   1  23   0       61.14       60.89     13.53 o 
   2  23   0      655.36      682.96     31.11 o 
   3  23   0     1455.80     1662.83     45.52 o 
   4  23   0     2501.15     2807.52     67.30 o 
   5  23   0      430.15      471.67     29.18 o 
   6  23   0        0.00       -9.82     22.79 o 
   0  24   0        4.78        5.95     21.51 o 
   1  24   0      654.02      620.79     28.25 o 
   2  24   0       13.75       -0.41     11.96 o 
   3  24   0       77.71       53.30     16.02 o 
   4  24   0      397.99      387.01     41.55 o 
   5  24   0      185.83      167.57     20.91 o 
   6  24   0       17.37        1.12     23.48 o 
   1  25   0      402.08      406.93     25.77 o 
   2  25   0      747.68      799.64     32.69 o 
   3  25   0      253.31      250.41     25.63 o 
   4  25   0      630.78      699.12     46.99 o 
   5  25   0       70.08       53.05     20.97 o 
   0  26   0      283.48      273.25     29.70 o 
   1  26   0      775.43      852.39     33.52 o 
   2  26   0       53.55       82.58     19.79 o 
   3  26   0      154.20      123.88     26.58 o 
   4  26   0        1.17       12.74     32.02 o 
   1  27   0      381.74      395.82     30.29 o 
   2  27   0       47.56       56.53     26.76 o 
 -11   0   1      398.18      519.90     47.17 o 
  -9   0   1      310.42      253.01     23.61 o 
  -7   0   1     2542.90     2531.90     61.66 o 
  -5   0   1     5366.36     5379.18     83.26 o 
  -3   0   1     1572.23     1558.80     22.42 o 
  -1   0   1     5340.67     5507.93    103.08 o 
   1   0   1    27501.80    27138.27    683.24 o 
   3   0   1     2727.89     2717.49     35.12 o 
   5   0   1        6.05        4.62      3.95 o 
   7   0   1      800.17      833.00     20.37 o 
   9   0   1       15.85       -3.59     18.46 o 
  11   0   1      684.58      807.85     63.22 o 
 -12   1   1       66.02       50.53     38.57 o 
 -11   1   1       18.60       45.82     24.93 o 
 -10   1   1      279.29      298.58     27.19 o 
  -9   1   1      201.92      183.40     13.46 o 
  -8   1   1     1623.77     1651.10     32.88 o 
  -7   1   1       23.34       14.36      5.57 o 
  -6   1   1      209.16      192.93      6.51 o 
  -5   1   1     1685.54     1859.81     23.52 o 
  -4   1   1     2830.64     2783.64     31.26 o 
  -3   1   1     6588.72     6648.49     64.16 o 
  -2   1   1    20032.77    19701.95    210.27 o 
  -1   1   1     4652.75     4423.70     57.53 o 
   0   1   1     1286.13     1224.18     18.88 o 
   1   1   1     2137.64     1965.99     21.04 o 
   2   1   1      845.73      791.13      9.34 o 
   3   1   1     2173.39     2331.87     23.44 o 
   4   1   1      651.07      557.82      7.89 o 
   5   1   1      820.51      939.28     14.04 o 
   6   1   1      232.36      208.68      8.45 o 
   7   1   1        2.26        8.71      5.16 o 
   8   1   1      667.65      682.59     16.07 o 
   9   1   1      742.42      753.02     24.89 o 
  10   1   1     1289.42     1348.55     41.25 o 
  11   1   1       40.61       49.65     21.41 o 
 -12   2   1      154.41      220.51     35.41 o 
 -11   2   1      179.53      136.86     25.54 o 
 -10   2   1     1014.24     1113.78     38.88 o 
  -9   2   1       64.82       49.26     18.08 o 
  -8   2   1      758.95      733.38     23.07 o 
  -7   2   1     1684.59     1789.68     29.10 o 
  -6   2   1     2683.82     2665.71     39.62 o 
  -5   2   1      153.13      138.58      5.11 o 
  -4   2   1     1359.45     1281.38     15.51 o 
  -3   2   1      230.32      259.17      4.84 o 
  -2   2   1    19803.44    19524.67    193.50 o 
  -1   2   1     2728.77     2647.53     30.22 o 
   0   2   1    18208.45    17965.00    239.97 o 
   1   2   1     1614.71     1753.31     18.60 o 
   2   2   1     1053.96      992.91     13.62 o 
   3   2   1      123.29      119.41      3.31 o 
   4   2   1      690.99      686.48      9.59 o 
   5   2   1      589.65      652.69     10.45 o 
   6   2   1     5153.32     5075.11     62.46 o 
   7   2   1       57.21       39.31      5.22 o 
   8   2   1      580.07      613.64     14.22 o 
   9   2   1        4.99        7.77     10.27 o 
  10   2   1       90.58       68.42     21.10 o 
  11   2   1       18.04        4.95     19.06 o 
 -11   3   1       14.13        6.82     22.37 o 
 -10   3   1        8.24        3.45     16.35 o 
  -9   3   1     1078.14     1138.56     44.10 o 
  -8   3   1       35.36       29.40      7.29 o 
  -7   3   1      838.25      874.11     18.75 o 
  -6   3   1      398.69      348.79      9.21 o 
  -5   3   1     1550.68     1530.91     22.24 o 
  -4   3   1       84.64       93.53      3.76 o 
  -3   3   1     9819.66    10392.63    108.13 o 
  -2   3   1      702.69      698.35      8.50 o 
  -1   3   1     7067.01     6988.87     69.38 o 
   0   3   1    10763.59    10029.13    118.64 o 
   1   3   1      661.71      804.45      9.29 o 
   2   3   1      587.70      622.10      8.79 o 
   3   3   1      197.15      162.99      4.30 o 
   4   3   1      834.05      778.47     11.74 o 
   5   3   1     1658.94     1536.11     21.29 o 
   6   3   1      247.88      224.20      7.96 o 
   7   3   1      269.23      288.86     11.55 o 
   8   3   1       33.30       22.88      6.35 o 
   9   3   1     1786.53     2036.08     52.09 o 
  10   3   1       23.33       16.54     17.48 o 
  11   3   1      111.68      130.15     25.77 o 
 -11   4   1        5.89        1.03     21.46 o 
 -10   4   1       31.91        8.63     15.49 o 
  -9   4   1      253.39      238.61     18.71 o 
  -8   4   1       86.91       96.01     10.15 o 
  -7   4   1      141.50      127.92      7.23 o 
  -6   4   1     2710.19     2752.91     37.49 o 
  -5   4   1     3727.64     3743.10     51.52 o 
  -4   4   1       11.80       13.44      3.29 o 
  -3   4   1      989.79     1003.48     11.32 o 
  -2   4   1     1322.70     1246.03     14.90 o 
  -1   4   1     4065.69     4208.73     42.06 o 
   0   4   1     3745.86     3619.77     39.19 o 
   1   4   1     7878.39     7802.65     83.97 o 
   2   4   1     1097.77     1143.25     13.55 o 
   3   4   1       54.89       47.46      3.52 o 
   4   4   1       77.82       74.49      4.75 o 
   5   4   1      181.58      183.57      7.46 o 
   6   4   1      421.92      375.69     14.72 o 
   7   4   1     1174.48     1298.94     23.74 o 
   8   4   1      875.67      906.84     20.53 o 
   9   4   1       21.30        8.79     13.08 o 
  10   4   1      222.95      208.03     38.27 o 
  11   4   1       38.63       10.47     16.48 o 
 -11   5   1      261.51      164.70     23.74 o 
 -10   5   1        5.65       -8.71     14.01 o 
  -9   5   1       28.26       26.74     10.26 o 
  -8   5   1     2104.47     2202.90     42.62 o 
  -7   5   1      178.42      207.67      9.71 o 
  -6   5   1        0.42       -2.04      4.82 o 
  -5   5   1     1686.11     1639.24     24.96 o 
  -4   5   1     2785.51     2747.62     31.30 o 
  -3   5   1      173.63      205.91      5.29 o 
  -2   5   1      391.70      364.30      6.24 o 
  -1   5   1     3932.53     4150.08     40.23 o 
   0   5   1       10.79        7.13      2.18 o 
   1   5   1     4384.30     4731.93     49.37 o 
   2   5   1    20496.45    21248.42    235.18 o 
   3   5   1     7320.05     7630.80     86.88 o 
   4   5   1     5911.49     5777.12     76.29 o 
   5   5   1       51.09       63.46      5.14 o 
   6   5   1      702.43      662.85     20.84 o 
   7   5   1        3.21       -3.82      3.82 o 
   8   5   1     3087.39     3438.87     65.75 o 
   9   5   1       39.94       26.36      9.56 o 
  10   5   1      202.73      228.96     22.15 o 
  11   5   1        2.62      -19.37     19.37 o 
 -11   6   1       98.03       79.97     22.61 o 
 -10   6   1       20.66        7.35     12.37 o 
  -9   6   1      326.40      337.77     16.93 o 
  -8   6   1       64.86       42.69     14.73 o 
  -7   6   1     2059.72     2052.99     36.99 o 
  -6   6   1       38.31       26.91      5.85 o 
  -5   6   1     4802.04     4781.46     63.81 o 
  -4   6   1        4.07        5.74      2.69 o 
  -3   6   1      431.81      476.62      9.04 o 
  -2   6   1     2504.66     2517.21     27.07 o 
  -1   6   1     8816.09     8870.82     89.64 o 
   0   6   1     5931.87     5906.44     58.14 o 
   1   6   1     3344.38     3391.77     37.29 o 
   2   6   1     1547.69     1771.91     20.43 o 
   3   6   1       62.31       64.57      3.40 o 
   4   6   1        8.05       11.59      4.34 o 
   5   6   1     2375.16     2332.05     35.67 o 
   6   6   1      666.00      715.89     20.41 o 
   7   6   1     2300.60     2388.20     37.70 o 
   8   6   1       57.00       47.23      9.59 o 
   9   6   1       18.03       21.45      9.24 o 
  10   6   1        2.51      -18.37     18.37 o 
  11   6   1       79.83       51.84     25.49 o 
 -11   7   1      109.75       85.33     21.32 o 
 -10   7   1        9.03       -0.36     14.71 o 
  -9   7   1      451.01      475.74     19.84 o 
  -8   7   1        4.59        1.80     10.00 o 
  -7   7   1     1566.66     1664.71     28.53 o 
  -6   7   1        6.49       -5.23      5.23 o 
  -5   7   1      851.57      779.30     15.12 o 
  -4   7   1     1065.21     1049.78     15.74 o 
  -3   7   1     6846.28     6813.10     78.43 o 
  -2   7   1      392.12      458.96      7.84 o 
  -1   7   1     7786.37     7952.52     78.33 o 
   0   7   1     3058.60     2962.53     29.92 o 
   1   7   1        2.22        3.89      1.81 o 
   2   7   1     3373.73     3750.44     42.84 o 
   3   7   1    12474.66    12927.26    150.33 o 
   4   7   1     1019.68      957.17     18.40 o 
   5   7   1     1019.89      971.68     18.71 o 
   6   7   1        1.39        3.38      5.61 o 
   7   7   1      197.74      160.38     12.72 o 
   8   7   1      826.93      792.01     28.78 o 
   9   7   1       63.91       63.18     12.47 o 
  10   7   1        7.88        6.92     11.78 o 
  11   7   1      205.37      180.73     25.62 o 
 -11   8   1       42.04       43.08     26.09 o 
 -10   8   1       75.79       45.51     15.35 o 
  -9   8   1       10.54        2.08      9.84 o 
  -8   8   1      642.16      678.55     23.34 o 
  -7   8   1      455.51      416.85     16.49 o 
  -6   8   1     3511.85     3483.73     45.34 o 
  -5   8   1      324.03      262.26     13.57 o 
  -4   8   1     5045.90     5398.01     78.30 o 
  -3   8   1     4865.63     5431.18     64.89 o 
  -2   8   1     2227.14     1999.00     22.56 o 
  -1   8   1     1287.35     1232.11     13.62 o 
   0   8   1      592.52      685.58      9.27 o 
   1   8   1      366.01      379.72      6.77 o 
   2   8   1     2295.94     2404.05     29.17 o 
   3   8   1      564.82      528.06     10.30 o 
   4   8   1     5246.15     5259.24     75.84 o 
   5   8   1      649.84      706.55     19.97 o 
   6   8   1     1967.24     1906.23     31.84 o 
   7   8   1       45.25       57.52      9.93 o 
   8   8   1      164.05      137.64     12.87 o 
   9   8   1      176.15      140.44     15.36 o 
  10   8   1        0.98        4.22     16.50 o 
  11   8   1        4.91        1.17     18.23 o 
 -11   9   1        0.47       -6.66     18.57 o 
 -10   9   1      487.25      496.75     27.65 o 
  -9   9   1      284.94      273.76     17.57 o 
  -8   9   1       98.09       85.53     13.03 o 
  -7   9   1      484.02      437.01     14.19 o 
  -6   9   1       89.06       80.09      5.98 o 
  -5   9   1      244.95      228.77      7.54 o 
  -4   9   1      373.42      297.27      9.53 o 
  -3   9   1     7581.03     7989.71    116.82 o 
  -2   9   1     6559.66     6696.21     78.27 o 
  -1   9   1      759.85      803.01     11.24 o 
   0   9   1      127.89      114.14      3.80 o 
   1   9   1     5286.53     5779.05     63.87 o 
   2   9   1     1755.04     1730.21     31.50 o 
   3   9   1    14397.48    15002.46    187.83 o 
   4   9   1     2489.70     2557.77     38.69 o 
   5   9   1      265.01      227.01      9.14 o 
   6   9   1      297.01      304.39     16.24 o 
   7   9   1      679.43      677.31     20.35 o 
   8   9   1      151.20      148.22     13.45 o 
   9   9   1      152.21      201.64     24.17 o 
  10   9   1      163.74      119.79     19.27 o 
  11   9   1      313.02      306.79     29.83 o 
 -11  10   1      706.07      775.94     46.99 o 
 -10  10   1       59.83       61.47     15.99 o 
  -9  10   1       21.51       15.71     12.14 o 
  -8  10   1      220.18      201.39     15.64 o 
  -7  10   1     2570.04     2610.22     49.77 o 
  -6  10   1      471.71      491.98     15.79 o 
  -5  10   1     2953.99     2887.16     42.35 o 
  -4  10   1       10.58       12.11      6.26 o 
  -3  10   1      703.96      811.37     20.57 o 
  -2  10   1     3184.39     3544.74     46.97 o 
  -1  10   1     4819.69     4765.43     49.96 o 
   0  10   1       54.49       71.33      4.12 o 
   1  10   1     5194.57     5235.14     61.58 o 
   2  10   1     4153.64     4067.04     55.34 o 
   3  10   1      111.39       73.16      5.38 o 
   4  10   1      201.20      256.92     10.64 o 
   5  10   1     7211.93     7817.33    116.95 o 
   6  10   1      179.23      159.89      9.68 o 
   7  10   1      283.90      290.81     16.28 o 
   8  10   1      346.93      324.64     21.67 o 
   9  10   1       53.19       48.23     13.10 o 
  10  10   1       18.82       24.91     18.06 o 
  11  10   1      117.39       86.61     23.67 o 
 -11  11   1        0.86        8.89     18.19 o 
 -10  11   1     1226.55     1284.29     47.07 o 
  -9  11   1       22.84        0.32     12.35 o 
  -8  11   1     2007.39     2155.89     46.85 o 
  -7  11   1      261.56      257.76     18.61 o 
  -6  11   1     1413.69     1422.13     25.42 o 
  -5  11   1      862.30      956.07     19.48 o 
  -4  11   1      513.60      500.72     15.46 o 
  -3  11   1       56.35       42.08      5.68 o 
  -2  11   1     3341.96     3343.88     44.26 o 
  -1  11   1      126.26      134.97      5.70 o 
   0  11   1        9.64        6.07      3.60 o 
   1  11   1     1136.39     1253.83     17.87 o 
   2  11   1     4485.22     4655.28     60.43 o 
   3  11   1      656.08      612.10     14.52 o 
   4  11   1     6807.35     7150.09    113.66 o 
   5  11   1      106.67       77.97      8.23 o 
   6  11   1      620.29      528.47     17.87 o 
   7  11   1      579.79      540.96     19.64 o 
   8  11   1        3.04       -9.92     11.71 o 
   9  11   1        5.23        4.24     12.43 o 
  10  11   1      297.91      324.13     33.33 o 
 -10  12   1      198.94      130.03     21.92 o 
  -9  12   1       58.99       69.59     13.43 o 
  -8  12   1       49.71       30.00     12.37 o 
  -7  12   1      154.51      130.43     12.87 o 
  -6  12   1     1637.95     1693.03     33.18 o 
  -5  12   1       41.26       23.91      7.51 o 
  -4  12   1      321.12      281.45     12.82 o 
  -3  12   1      141.50      107.05      8.94 o 
  -2  12   1      361.87      382.71     10.30 o 
  -1  12   1       62.61       93.84      5.28 o 
   0  12   1     1699.62     1610.68     22.52 o 
   1  12   1     3708.32     3722.06     47.59 o 
   2  12   1      388.69      278.51      9.16 o 
   3  12   1     1406.91     1429.21     26.26 o 
   4  12   1      659.75      662.11     19.88 o 
   5  12   1     1353.71     1393.77     27.36 o 
   6  12   1      640.19      646.96     19.18 o 
   7  12   1      553.80      608.74     18.92 o 
   8  12   1     1087.20     1196.33     34.50 o 
   9  12   1        2.85      -13.40     13.40 o 
  10  12   1       14.69        7.03     17.61 o 
 -10  13   1       37.10        5.81     18.48 o 
  -9  13   1      719.20      730.93     30.31 o 
  -8  13   1      621.10      654.13     23.60 o 
  -7  13   1      665.18      604.96     22.93 o 
  -6  13   1      305.19      271.85     12.06 o 
  -5  13   1     1480.64     1475.06     30.73 o 
  -4  13   1     1498.68     1543.42     36.48 o 
  -3  13   1     1494.34     1297.18     26.17 o 
  -2  13   1     2072.83     2104.56     39.55 o 
  -1  13   1     3336.97     3185.60     42.08 o 
   0  13   1      783.35      808.15     14.97 o 
   1  13   1     1722.12     1790.78     25.85 o 
   2  13   1      462.72      405.67     13.39 o 
   3  13   1     3882.80     4144.53     61.12 o 
   4  13   1     1423.46     1443.07     28.01 o 
   5  13   1     3730.87     3938.34     67.43 o 
   6  13   1      136.33      125.80     11.45 o 
   7  13   1        4.50       11.52      8.95 o 
   8  13   1       35.18       28.01     12.61 o 
   9  13   1      711.39      768.40     30.13 o 
  10  13   1       26.72       19.57     18.60 o 
 -10  14   1      683.42      704.59     34.70 o 
  -9  14   1      203.39      231.13     22.84 o 
  -8  14   1       37.92       28.30     12.33 o 
  -7  14   1      174.58      125.01     13.88 o 
  -6  14   1     2247.83     2403.73     46.24 o 
  -5  14   1       11.05       -1.89      9.02 o 
  -4  14   1      267.04      290.60     15.19 o 
  -3  14   1      413.39      359.18     11.76 o 
  -2  14   1        6.87       -4.56      5.15 o 
  -1  14   1      149.62      122.14      6.65 o 
   0  14   1     3326.70     3309.07     47.95 o 
   1  14   1     1067.74      988.30     17.43 o 
   2  14   1      300.15      263.76     14.16 o 
   3  14   1       66.76       39.55      7.04 o 
   4  14   1      341.32      252.58     15.92 o 
   5  14   1      114.48      106.17     13.32 o 
   6  14   1     3611.89     3883.15     72.19 o 
   7  14   1      400.19      366.75     17.69 o 
   8  14   1      171.94      182.08     17.79 o 
   9  14   1       25.30       23.92     14.51 o 
  10  14   1       19.65        7.66     21.72 o 
 -10  15   1      692.12      750.04     33.75 o 
  -9  15   1      687.58      741.85     31.13 o 
  -8  15   1     1125.91     1319.59     36.99 o 
  -7  15   1      157.55      163.23     14.19 o 
  -6  15   1      276.47      251.26     14.90 o 
  -5  15   1       29.11       33.10      9.77 o 
  -4  15   1     2724.63     2700.00     54.08 o 
  -3  15   1     1417.64     1231.21     27.95 o 
  -2  15   1     1634.86     1491.22     25.30 o 
  -1  15   1        6.58        3.40      5.34 o 
   0  15   1      321.80      401.26     11.26 o 
   1  15   1      692.25      728.10     14.88 o 
   2  15   1     1765.39     1667.55     29.37 o 
   3  15   1       13.96       10.29      7.69 o 
   4  15   1      384.24      330.31     37.26 o 
   5  15   1     1139.56     1129.56     53.45 o 
   6  15   1      395.97      421.91     23.06 o 
   7  15   1       15.76       14.10     11.38 o 
   8  15   1      861.91      917.26     29.42 o 
   9  15   1      144.31      138.10     17.60 o 
  -9  16   1       24.07       28.69     17.64 o 
  -8  16   1       78.61       92.53     15.52 o 
  -7  16   1      220.07      224.03     15.18 o 
  -6  16   1       42.68       30.08     13.04 o 
  -5  16   1     1483.70     1490.12     43.24 o 
  -4  16   1      102.51       99.15     11.96 o 
  -3  16   1       25.82       26.98     10.16 o 
  -2  16   1       66.85       40.55      7.37 o 
  -1  16   1     1449.36     1401.39     28.90 o 
   0  16   1      367.86      312.10     15.28 o 
   1  16   1     1325.67     1298.80     22.74 o 
   2  16   1      219.43      215.11     10.01 o 
   3  16   1      361.31      382.09     18.72 o 
   4  16   1      246.17      200.19     13.26 o 
   5  16   1      647.69      604.98     24.68 o 
   6  16   1      418.77      472.36     22.07 o 
   7  16   1      648.87      723.49     28.30 o 
   8  16   1        9.25      -13.62     13.62 o 
   9  16   1       66.51       38.02     19.45 o 
  -9  17   1      201.07      142.89     21.71 o 
  -8  17   1      450.30      471.64     23.39 o 
  -7  17   1       60.25       67.22     14.91 o 
  -6  17   1       14.19        6.26     14.38 o 
  -5  17   1       84.81       50.99     10.68 o 
  -4  17   1      306.27      330.31     16.53 o 
  -3  17   1     1656.47     1605.05     36.91 o 
  -2  17   1      442.66      429.86     13.69 o 
  -1  17   1      307.76      252.73     18.51 o 
   0  17   1       10.63        5.93      6.29 o 
   1  17   1       25.54       15.88      6.72 o 
   2  17   1      329.97      290.44     16.67 o 
   3  17   1      232.27      197.61     13.20 o 
   4  17   1     4311.87     4473.21     79.78 o 
   5  17   1      128.01      111.87     12.90 o 
   6  17   1       49.73       44.07     13.40 o 
   7  17   1      356.32      331.84     29.48 o 
   8  17   1      150.98      127.15     22.39 o 
   9  17   1       47.74       40.90     22.50 o 
  -9  18   1       18.97       11.89     19.53 o 
  -8  18   1      117.23      114.10     25.98 o 
  -7  18   1      476.59      468.83     33.13 o 
  -6  18   1      104.99       91.58     16.79 o 
  -5  18   1      355.05      328.19     19.31 o 
  -4  18   1      966.91     1001.91     28.23 o 
  -3  18   1      109.55       65.52     10.84 o 
  -2  18   1      918.19      889.10     20.53 o 
  -1  18   1      448.91      447.32     15.65 o 
   0  18   1     2055.27     1992.09     37.36 o 
   1  18   1        2.82       -2.28      6.83 o 
   2  18   1     1708.97     1714.15     31.86 o 
   3  18   1     1456.88     1645.78     40.67 o 
   4  18   1       43.48       50.51     11.60 o 
   5  18   1      589.64      637.04     25.64 o 
   6  18   1     2351.49     2531.31     87.63 o 
   7  18   1      360.71      330.09     28.56 o 
   8  18   1       76.01       55.52     37.21 o 
  -8  19   1       44.11       45.33     18.69 o 
  -7  19   1      100.16      130.56     23.07 o 
  -6  19   1      428.49      477.77     28.20 o 
  -5  19   1      248.70      207.45     17.40 o 
  -4  19   1        3.81       -2.62     12.12 o 
  -3  19   1     1881.85     2072.07     50.11 o 
  -2  19   1       20.23       15.24      9.31 o 
  -1  19   1      260.38      286.29     13.53 o 
   0  19   1       19.11        4.65      7.47 o 
   1  19   1      513.62      477.87     16.01 o 
   2  19   1        2.15       -8.09      9.09 o 
   3  19   1     1196.51     1244.80     30.44 o 
   4  19   1      944.83      987.40     29.89 o 
   5  19   1      705.04      771.61     31.53 o 
   6  19   1      548.80      520.75     46.96 o 
   7  19   1       65.76       50.73     24.28 o 
   8  19   1        2.78       34.73     23.56 o 
  -8  20   1        9.34       18.91     17.36 o 
  -7  20   1       88.77       45.20     23.48 o 
  -6  20   1      508.96      505.62     29.71 o 
  -5  20   1     1061.96     1089.34     33.51 o 
  -4  20   1      184.53      198.53     16.86 o 
  -3  20   1      141.55      119.08     15.65 o 
  -2  20   1        0.74       -5.71      9.63 o 
  -1  20   1     1259.57     1281.29     29.35 o 
   0  20   1      795.75      803.78     21.56 o 
   1  20   1      902.94      894.14     24.32 o 
   2  20   1        8.58       -1.41     10.46 o 
   3  20   1      476.94      471.70     19.30 o 
   4  20   1       68.05       69.59     12.70 o 
   5  20   1      251.58      256.07     20.93 o 
   6  20   1      493.62      496.85     25.48 o 
   7  20   1       92.59      101.85     38.79 o 
   8  20   1      202.32      155.71     31.28 o 
  -7  21   1      498.54      438.94     32.49 o 
  -6  21   1        3.65        5.80     17.58 o 
  -5  21   1      123.69       99.92     16.39 o 
  -4  21   1     1576.43     1689.73     43.23 o 
  -3  21   1        4.44      -12.40     12.40 o 
  -2  21   1     1829.66     1975.83     45.82 o 
  -1  21   1       13.32        4.49      9.07 o 
   0  21   1      124.24      105.49     12.50 o 
   1  21   1      326.51      354.02     22.29 o 
   2  21   1      293.34      298.51     16.20 o 
   3  21   1     1307.12     1443.25     35.67 o 
   4  21   1     1848.78     1948.34     47.71 o 
   5  21   1      517.24      475.52     29.17 o 
   6  21   1       44.72       -2.75     17.28 o 
   7  21   1       14.03        1.82     18.39 o 
  -7  22   1      434.59      491.56     34.15 o 
  -6  22   1       47.61       19.29     25.99 o 
  -5  22   1     1277.70     1384.25     44.02 o 
  -4  22   1      342.87      314.41     22.39 o 
  -3  22   1      139.45      126.54     14.83 o 
  -2  22   1        3.56        8.40     11.27 o 
  -1  22   1      443.76      436.96     25.80 o 
   0  22   1      668.16      670.91     24.45 o 
   1  22   1      552.95      568.77     21.08 o 
   2  22   1      353.96      305.86     16.93 o 
   3  22   1      219.27      164.51     15.83 o 
   4  22   1      121.34       99.15     17.66 o 
   5  22   1      742.04      767.68     36.26 o 
   6  22   1      509.60      543.92     31.95 o 
   7  22   1      682.37      717.68     41.36 o 
  -6  23   1       11.46       20.52     18.44 o 
  -5  23   1      369.47      326.73     24.60 o 
  -4  23   1     1178.92     1308.36     40.30 o 
  -3  23   1      860.42      844.30     29.42 o 
  -2  23   1      618.39      632.87     30.89 o 
  -1  23   1      848.67      830.19     29.59 o 
   0  23   1       32.75       32.98     11.85 o 
   1  23   1      446.32      470.37     22.75 o 
   2  23   1      269.73      272.49     18.80 o 
   3  23   1      322.30      317.02     21.67 o 
   4  23   1      326.82      270.79     22.55 o 
   5  23   1       60.94       45.26     29.25 o 
   6  23   1      206.65      151.11     26.39 o 
  -6  24   1     1584.40     1880.51     69.34 o 
  -5  24   1       38.74       15.91     20.08 o 
  -4  24   1      384.94      367.49     32.83 o 
  -3  24   1       38.18       31.53     17.78 o 
  -2  24   1        4.78        8.94     20.79 o 
  -1  24   1        0.15      -12.45     12.68 o 
   0  24   1     1432.10     1569.73     39.42 o 
   1  24   1       55.82       39.58     14.81 o 
   2  24   1      584.71      594.08     35.57 o 
   3  24   1      119.49      120.07     38.99 o 
   4  24   1       40.00       42.24     18.51 o 
   5  24   1       68.37       36.31     26.93 o 
  -5  25   1      489.13      448.40     71.33 o 
  -4  25   1        0.98      -20.05     20.05 o 
  -3  25   1      750.08      812.89     37.34 o 
  -2  25   1      344.88      346.26     36.98 o 
  -1  25   1      849.20      993.68     33.68 o 
   0  25   1        1.08       -1.50     16.62 o 
   1  25   1        4.43        3.47     13.57 o 
   2  25   1      835.83      794.33     31.23 o 
   3  25   1      640.71      663.64     31.69 o 
   4  25   1        1.80       -6.91     19.46 o 
   5  25   1       18.08       14.43     24.25 o 
  -4  26   1       10.58       23.13     22.49 o 
  -3  26   1      433.29      440.48     31.98 o 
  -2  26   1       76.75       51.34     20.51 o 
  -1  26   1      589.60      710.50     39.30 o 
   0  26   1      510.29      479.66     26.81 o 
   1  26   1     1358.42     1488.98     47.81 o 
   2  26   1      194.77      188.12     25.48 o 
   3  26   1       22.47       33.80     20.94 o 
   4  26   1       17.12       35.71     24.38 o 
  -2  27   1     1045.81     1120.96     48.24 o 
  -1  27   1        0.07       15.15     18.64 o 
   0  27   1        0.83       21.69     20.04 o 
   1  27   1        1.38       -7.90     21.22 o 
   2  27   1     1184.28     1410.94     49.84 o 
 -12   0   2      834.95      973.02     86.33 o 
 -10   0   2       36.69       39.89     31.23 o 
  -8   0   2      793.80      807.41     33.37 o 
  -6   0   2     5528.95     5827.17    126.99 o 
  -4   0   2     6994.81     7448.66    118.81 o 
  -2   0   2     5691.08     5295.46    133.91 o 
   0   0   2     1960.36     2010.37     32.46 o 
   2   0   2       48.39       36.12      3.10 o 
   4   0   2      194.71      175.17      7.62 o 
   6   0   2      977.04      785.79     19.68 o 
   8   0   2     2341.71     2389.23     70.47 o 
  10   0   2       84.08       43.37     21.15 o 
 -12   1   2       35.81       40.76     25.10 o 
 -11   1   2      109.31       62.08     26.07 o 
 -10   1   2      105.49       88.41     18.07 o 
  -9   1   2      998.27     1102.56     29.47 o 
  -8   1   2      913.03      830.93     22.48 o 
  -7   1   2     2111.05     2251.88     36.56 o 
  -6   1   2      313.77      252.80     11.66 o 
  -5   1   2       91.97       64.71      4.97 o 
  -4   1   2     1232.59     1244.72     16.16 o 
  -3   1   2       31.76       20.68      2.61 o 
  -2   1   2       18.96       12.02      2.16 o 
  -1   1   2    19468.38    18754.36    221.49 o 
   0   1   2       11.38       17.17      1.16 o 
   1   1   2     6104.92     6044.61     64.21 o 
   2   1   2     2810.37     2747.62     37.30 o 
   3   1   2     4198.40     4257.49     46.05 o 
   4   1   2      265.64      292.94      6.71 o 
   5   1   2      228.31      281.82      7.53 o 
   6   1   2      292.20      269.17      8.48 o 
   7   1   2      114.54       87.87      6.60 o 
   8   1   2       88.73       75.68      8.78 o 
   9   1   2      705.24      812.13     27.32 o 
  10   1   2      435.00      503.97     25.99 o 
  11   1   2      272.16      250.70     26.80 o 
 -12   2   2       26.53       38.74     36.10 o 
 -11   2   2      125.57      147.91     31.08 o 
 -10   2   2      254.41      210.90     22.96 o 
  -9   2   2      213.23      185.59     13.60 o 
  -8   2   2       19.31       11.91     10.69 o 
  -7   2   2      625.96      547.28     14.14 o 
  -6   2   2        3.12       -0.65      5.10 o 
  -5   2   2     2077.89     2011.25     26.78 o 
  -4   2   2      630.67      565.42      8.27 o 
  -3   2   2       97.94       87.04      3.49 o 
  -2   2   2    29880.55    30690.37    380.78 o 
  -1   2   2     5416.58     5389.82     71.18 o 
   0   2   2     6992.50     6573.93     74.51 o 
   1   2   2    27447.39    27620.59    330.73 o 
   2   2   2    12429.93    12901.50    140.19 o 
   3   2   2      780.24      804.54     10.37 o 
   4   2   2      148.95      145.08      5.27 o 
   5   2   2      541.77      455.43      9.22 o 
   6   2   2        8.00       -1.02      3.87 o 
   7   2   2     1759.51     1815.92     25.37 o 
   8   2   2      275.01      272.50     11.88 o 
   9   2   2      226.52      226.62     20.26 o 
  10   2   2        0.06      -11.76     13.39 o 
  11   2   2      198.31      185.74     26.99 o 
 -12   3   2      143.34       81.18     28.30 o 
 -11   3   2        5.17        6.09     22.14 o 
 -10   3   2      128.42      111.56     14.66 o 
  -9   3   2      117.72       93.15     13.48 o 
  -8   3   2     1126.80     1180.80     26.27 o 
  -7   3   2      862.17      919.25     18.78 o 
  -6   3   2       93.91       79.68      6.02 o 
  -5   3   2       47.52       41.66      4.67 o 
  -4   3   2     7054.47     7082.73     79.90 o 
  -3   3   2      538.07      539.34      7.61 o 
  -2   3   2    57212.41    56705.69   1656.21 o 
  -1   3   2      817.43      769.42     11.14 o 
   0   3   2     1487.00     1323.31     18.77 o 
   1   3   2     4074.69     4423.46     49.29 o 
   2   3   2      303.36      304.61      5.41 o 
   3   3   2      558.93      646.88      8.74 o 
   4   3   2     1440.96     1296.47     17.91 o 
   5   3   2     3474.15     3964.06     54.25 o 
   6   3   2      270.26      286.72      9.53 o 
   7   3   2       63.06       46.12      6.75 o 
   8   3   2     1217.03     1210.79     24.57 o 
   9   3   2        5.45       16.64     10.66 o 
  10   3   2     1613.42     1807.78     56.00 o 
  11   3   2      173.12      190.09     27.69 o 
 -11   4   2      197.32      202.51     26.75 o 
 -10   4   2       26.65       50.61     16.53 o 
  -9   4   2      936.48      923.01     29.05 o 
  -8   4   2      161.77      136.67     11.10 o 
  -7   4   2     1314.16     1328.91     24.88 o 
  -6   4   2      275.47      267.33     10.25 o 
  -5   4   2      213.88      159.19      6.34 o 
  -4   4   2     4135.22     4287.37     50.81 o 
  -3   4   2    11726.03    12319.40    129.92 o 
  -2   4   2    40470.13    42006.01    647.38 o 
  -1   4   2     1115.27     1037.72     12.42 o 
   0   4   2     4040.37     4121.51     46.86 o 
   1   4   2      170.08      170.05      4.14 o 
   2   4   2     1347.65     1252.04     13.45 o 
   3   4   2     2715.51     2836.62     31.50 o 
   4   4   2      242.09      285.91      6.22 o 
   5   4   2      560.48      557.09     14.98 o 
   6   4   2     1409.73     1288.25     26.68 o 
   7   4   2      156.35      143.62      8.41 o 
   8   4   2      153.20      160.91     14.33 o 
   9   4   2      302.01      292.80     15.60 o 
  10   4   2       80.45       74.74     20.88 o 
  11   4   2       18.98       20.03     23.37 o 
 -11   5   2      349.13      358.49     31.18 o 
 -10   5   2       61.37       75.33     15.46 o 
  -9   5   2      990.74     1141.54     37.78 o 
  -8   5   2       50.83       34.79      7.98 o 
  -7   5   2     1026.64     1002.43     22.77 o 
  -6   5   2      134.23      138.00      7.54 o 
  -5   5   2      518.33      533.88     12.84 o 
  -4   5   2      738.79      806.78     13.57 o 
  -3   5   2    26543.04    27614.61    326.89 o 
  -2   5   2     2747.43     2998.75     32.68 o 
  -1   5   2      658.23      694.04      9.40 o 
   0   5   2     2377.89     2415.56     32.15 o 
   1   5   2     2958.77     3081.63     38.38 o 
   2   5   2      264.51      299.84      5.71 o 
   3   5   2     5519.94     5450.46     63.82 o 
   4   5   2      414.97      383.28      9.45 o 
   5   5   2     3869.03     3812.05     64.32 o 
   6   5   2        1.47        1.25      6.59 o 
   7   5   2        0.35       -1.35      6.97 o 
   8   5   2       21.71       26.03      7.30 o 
   9   5   2      944.43      992.66     28.88 o 
  10   5   2        8.49        6.82     15.60 o 
  11   5   2      253.21      240.85     32.63 o 
 -11   6   2       31.36       14.41     17.50 o 
 -10   6   2        2.48       -1.95     15.20 o 
  -9   6   2      347.86      330.87     21.79 o 
  -8   6   2      508.07      489.24     17.96 o 
  -7   6   2       25.62       12.24      6.87 o 
  -6   6   2     4497.02     4253.42     61.40 o 
  -5   6   2     2985.21     3071.93     42.16 o 
  -4   6   2     1146.94      914.26     12.99 o 
  -3   6   2     2295.85     2220.83     28.33 o 
  -2   6   2     3417.84     3466.86     36.09 o 
  -1   6   2       30.69       53.23      3.34 o 
   0   6   2     6140.45     6300.32     79.43 o 
   1   6   2     1248.69     1245.96     18.00 o 
   2   6   2     3345.24     3270.66     41.75 o 
   3   6   2       77.93      105.79      6.54 o 
   4   6   2     1071.40     1153.67     20.58 o 
   5   6   2        2.44        4.21      5.72 o 
   6   6   2     1134.95     1209.40     24.55 o 
   7   6   2       86.68       88.59     11.48 o 
   8   6   2      506.46      555.91     19.41 o 
   9   6   2      533.80      570.68     21.16 o 
  10   6   2       12.06       21.17     16.06 o 
  11   6   2        0.24        8.29     19.16 o 
 -11   7   2       84.34       95.44     21.02 o 
 -10   7   2      147.74      160.23     18.26 o 
  -9   7   2       36.75       34.00     11.47 o 
  -8   7   2     1414.09     1503.17     29.62 o 
  -7   7   2      820.96      840.64     20.23 o 
  -6   7   2      695.92      686.83     17.17 o 
  -5   7   2      166.99      155.02      7.04 o 
  -4   7   2     1134.00     1113.06     17.04 o 
  -3   7   2     2334.14     2221.50     36.64 o 
  -2   7   2     1246.24     1291.22     14.98 o 
  -1   7   2     3875.38     3840.82     39.36 o 
   0   7   2      109.82      119.00      3.77 o 
   1   7   2     2071.53     2162.82     28.59 o 
   2   7   2     7187.48     7537.14    118.56 o 
   3   7   2     1060.64      990.30     17.38 o 
   4   7   2     6731.52     6822.90     99.49 o 
   5   7   2      777.15      773.33     26.24 o 
   6   7   2      292.13      270.39     12.76 o 
   7   7   2        0.17        1.53      8.38 o 
   8   7   2      346.49      305.13     18.74 o 
   9   7   2     1299.92     1409.85     35.43 o 
  10   7   2      281.67      302.93     24.48 o 
  11   7   2      174.70      170.11     24.98 o 
 -11   8   2      724.66      787.93     36.36 o 
 -10   8   2      658.11      654.55     28.85 o 
  -9   8   2      184.24      185.17     15.60 o 
  -8   8   2      674.63      614.69     20.72 o 
  -7   8   2     1336.58     1424.40     27.09 o 
  -6   8   2       30.44       19.15      6.74 o 
  -5   8   2     4665.77     4639.98     67.67 o 
  -4   8   2      835.18      722.27     13.05 o 
  -3   8   2      186.65      129.10      5.38 o 
  -2   8   2       16.36        6.01      2.65 o 
  -1   8   2     7519.36     8175.76     86.24 o 
   0   8   2      443.67      423.88      7.40 o 
   1   8   2     3122.53     2977.33     35.65 o 
   2   8   2       21.25       20.99      2.86 o 
   3   8   2      130.03      168.98      5.90 o 
   4   8   2       93.19       63.51      6.90 o 
   5   8   2      753.27      688.72     16.63 o 
   6   8   2      172.14      150.05     11.01 o 
   7   8   2     1801.42     1840.39     35.89 o 
   8   8   2       84.86      103.03     12.39 o 
   9   8   2      149.89      122.10     16.71 o 
  10   8   2        1.77       -6.19     16.91 o 
  11   8   2      100.32      124.22     28.56 o 
 -11   9   2       33.99       17.58     18.69 o 
 -10   9   2      851.18      905.95     41.91 o 
  -9   9   2      243.85      234.16     17.68 o 
  -8   9   2      894.00      874.97     25.25 o 
  -7   9   2      446.52      441.24     23.57 o 
  -6   9   2       14.05       10.30      4.89 o 
  -5   9   2      110.79       72.59      5.38 o 
  -4   9   2      301.63      245.58      9.48 o 
  -3   9   2       16.15        1.82      3.70 o 
  -2   9   2     2982.31     2708.74     34.73 o 
  -1   9   2     1478.94     1361.34     18.60 o 
   0   9   2     3329.87     3139.00     39.31 o 
   1   9   2     1724.40     1629.25     24.63 o 
   2   9   2     1433.07     1313.06     22.13 o 
   3   9   2     2151.23     2209.41     38.81 o 
   4   9   2     2941.48     3088.36     43.15 o 
   5   9   2      664.47      653.87     17.36 o 
   6   9   2       32.53       20.64      8.54 o 
   7   9   2      493.14      450.50     23.53 o 
   8   9   2      125.36      115.66     13.40 o 
   9   9   2      302.86      307.03     19.04 o 
  10   9   2      222.08      186.11     20.52 o 
 -11  10   2       35.92       25.46     18.70 o 
 -10  10   2      698.30      819.87     42.39 o 
  -9  10   2        1.46      -11.32     11.32 o 
  -8  10   2        1.92       -3.75      8.45 o 
  -7  10   2      186.86      179.64     11.14 o 
  -6  10   2     5616.84     5920.34     88.64 o 
  -5  10   2      547.00      490.96     12.76 o 
  -4  10   2        8.14       11.92      4.48 o 
  -3  10   2      709.51      875.97     15.47 o 
  -2  10   2      334.92      424.95      8.91 o 
  -1  10   2      370.33      266.41      7.73 o 
   0  10   2     7010.63     6979.98     81.38 o 
   1  10   2      197.40      165.20      7.22 o 
   2  10   2      242.48      232.15      9.04 o 
   3  10   2      186.84      196.13      7.90 o 
   4  10   2      202.55      179.23      9.55 o 
   5  10   2     1306.33     1280.49     25.74 o 
   6  10   2        6.62        8.13      8.11 o 
   7  10   2       61.47       47.75      9.80 o 
   8  10   2      597.49      643.35     24.84 o 
   9  10   2      373.23      354.92     26.74 o 
  10  10   2       35.43       41.14     16.91 o 
 -11  11   2        0.37      -12.28     22.92 o 
 -10  11   2      119.14       96.45     17.84 o 
  -9  11   2     1434.19     1517.42     36.47 o 
  -8  11   2        0.60        0.80      9.66 o 
  -7  11   2      748.80      724.77     19.82 o 
  -6  11   2       23.08       21.93      6.48 o 
  -5  11   2        7.01       13.50      5.24 o 
  -4  11   2        4.03        0.28      4.82 o 
  -3  11   2      733.53      607.13     13.74 o 
  -2  11   2       29.20       15.80      5.29 o 
  -1  11   2     8872.86     8928.05    124.08 o 
   0  11   2     1151.38     1093.21     17.46 o 
   1  11   2      525.56      513.19     11.14 o 
   2  11   2      122.48      112.02      5.41 o 
   3  11   2    11423.99    11788.09    170.44 o 
   4  11   2       74.44       83.08      6.39 o 
   5  11   2     1687.54     1686.43     35.26 o 
   6  11   2     1545.51     1544.81     39.12 o 
   7  11   2        0.74      -10.21     10.21 o 
   8  11   2      108.97       74.24     12.97 o 
   9  11   2      313.07      291.13     20.36 o 
  10  11   2       91.16       73.00     18.62 o 
 -10  12   2      597.19      618.63     30.22 o 
  -9  12   2       89.17       72.24     14.52 o 
  -8  12   2       42.21       47.17     13.85 o 
  -7  12   2      149.85      146.53     11.51 o 
  -6  12   2      166.95      156.85     10.65 o 
  -5  12   2     1473.82     1450.73     31.06 o 
  -4  12   2     2557.80     2374.82     39.66 o 
  -3  12   2      433.12      447.24     14.34 o 
  -2  12   2     2680.20     2870.08     40.44 o 
  -1  12   2     6349.35     6369.81     85.18 o 
   0  12   2      413.84      351.83      8.95 o 
   1  12   2     1494.85     1493.89     21.55 o 
   2  12   2      445.64      429.91     11.23 o 
   3  12   2       58.85       26.91      4.60 o 
   4  12   2     1694.28     1825.87     32.14 o 
   5  12   2     1105.68     1083.26     21.88 o 
   6  12   2        5.67       -0.59      8.26 o 
   7  12   2     2039.27     2147.48     44.27 o 
   8  12   2      174.08      161.13     19.52 o 
   9  12   2       20.66       32.25     15.49 o 
  10  12   2       25.28       29.39     18.60 o 
 -10  13   2     1526.79     1706.31     73.28 o 
  -9  13   2      102.86       69.05     15.26 o 
  -8  13   2      515.11      568.51     28.17 o 
  -7  13   2       89.99       60.54     12.55 o 
  -6  13   2       30.03        7.36      6.34 o 
  -5  13   2       18.32        6.76      7.82 o 
  -4  13   2      847.18      823.89     24.30 o 
  -3  13   2       74.12       28.76      6.52 o 
  -2  13   2     6736.87     6895.28    101.71 o 
  -1  13   2      484.16      439.34     11.41 o 
   0  13   2      173.55      166.60      8.33 o 
   1  13   2      189.01      183.32      8.81 o 
   2  13   2       67.92       33.78      4.97 o 
   3  13   2      334.69      302.04     10.80 o 
   4  13   2     2187.53     2211.48     51.16 o 
   5  13   2        0.59        2.51      8.00 o 
   6  13   2      311.39      303.89     14.94 o 
   7  13   2      460.13      450.92     17.95 o 
   8  13   2      213.61      195.43     16.87 o 
   9  13   2        9.28       -7.86     15.01 o 
  10  13   2      161.31      149.17     24.61 o 
 -10  14   2        7.80       23.43     24.39 o 
  -9  14   2      345.53      331.56     20.31 o 
  -8  14   2      746.20      763.05     26.76 o 
  -7  14   2        6.59       13.20     10.08 o 
  -6  14   2       13.14        9.04      7.49 o 
  -5  14   2      177.81      135.25     11.06 o 
  -4  14   2       60.07       48.94      8.62 o 
  -3  14   2       14.40       25.56      7.01 o 
  -2  14   2       62.18       26.51      8.74 o 
  -1  14   2     3380.94     3551.31     50.14 o 
   0  14   2       91.75       77.12      5.87 o 
   1  14   2     2496.19     2398.41     35.85 o 
   2  14   2      411.36      424.37     12.50 o 
   3  14   2      758.57      658.85     19.00 o 
   4  14   2       46.34       51.58      8.85 o 
   5  14   2       97.69      126.89     15.52 o 
   6  14   2      412.63      359.78     18.36 o 
   7  14   2      294.02      268.67     15.87 o 
   8  14   2       12.11       47.21     20.49 o 
   9  14   2      122.02       91.00     18.89 o 
 -10  15   2      185.64      188.35     32.70 o 
  -9  15   2     1372.86     1490.28     46.50 o 
  -8  15   2      771.59      823.70     29.27 o 
  -7  15   2       89.29       93.67     18.46 o 
  -6  15   2      600.70      519.03     17.22 o 
  -5  15   2       32.63       -0.59     10.66 o 
  -4  15   2       79.32       78.49      9.74 o 
  -3  15   2     2331.80     2290.98     43.75 o 
  -2  15   2     3229.84     3279.72     48.94 o 
  -1  15   2      303.67      296.81     14.80 o 
   0  15   2      345.55      303.50     10.92 o 
   1  15   2      822.78      784.02     15.85 o 
   2  15   2     2277.79     2194.76     33.35 o 
   3  15   2     4549.40     4721.00     74.36 o 
   4  15   2     2665.40     2801.39     51.52 o 
   5  15   2     1001.88     1034.50     30.17 o 
   6  15   2      574.47      534.67     23.32 o 
   7  15   2       56.73       44.61     16.19 o 
   8  15   2      253.06      217.25     18.80 o 
   9  15   2      102.02      119.08     19.32 o 
  -9  16   2       73.04       61.14     19.44 o 
  -8  16   2      321.50      265.07     25.14 o 
  -7  16   2       48.18       62.67     14.46 o 
  -6  16   2       76.76       61.75     12.36 o 
  -5  16   2       18.16       -3.97     10.80 o 
  -4  16   2     3182.69     3319.40     65.44 o 
  -3  16   2      179.56      169.25     11.92 o 
  -2  16   2      132.53      117.34     11.33 o 
  -1  16   2      201.49      150.09      9.47 o 
   0  16   2     3471.08     3471.99     49.36 o 
   1  16   2     1205.80     1234.18     23.37 o 
   2  16   2     2330.40     2303.50     39.06 o 
   3  16   2      365.50      337.06     17.94 o 
   4  16   2      886.14      963.15     34.43 o 
   5  16   2      840.49      909.61     31.08 o 
   6  16   2     4500.15     5055.35    115.38 o 
   7  16   2       10.23        6.26     12.45 o 
   8  16   2      312.51      285.12     25.05 o 
   9  16   2        0.07       12.64     17.01 o 
  -9  17   2      966.56     1165.54     47.03 o 
  -8  17   2      453.48      474.00     23.43 o 
  -7  17   2       30.59       52.77     15.89 o 
  -6  17   2        6.68       -5.63     11.42 o 
  -5  17   2        7.33       16.67     10.82 o 
  -4  17   2      565.67      524.90     28.90 o 
  -3  17   2     1365.04     1376.64     30.80 o 
  -2  17   2      642.88      598.46     16.45 o 
  -1  17   2      553.19      472.13     17.81 o 
   0  17   2      444.14      434.47     12.88 o 
   1  17   2       47.39       31.75      8.51 o 
   2  17   2      316.02      303.81     13.21 o 
   3  17   2      159.97      149.50     10.13 o 
   4  17   2      127.79      122.83     16.67 o 
   5  17   2     1583.08     1562.50     54.56 o 
   6  17   2       82.61       64.33     16.61 o 
   7  17   2        3.71       -9.12     13.95 o 
   8  17   2      319.66      349.28     27.76 o 
   9  17   2       47.07       46.10     26.38 o 
  -9  18   2        0.36        3.74     19.41 o 
  -8  18   2        9.30       -9.45     19.90 o 
  -7  18   2      482.71      505.02     32.52 o 
  -6  18   2        3.87       -5.26     11.57 o 
  -5  18   2       36.97       49.81     12.64 o 
  -4  18   2       30.76       17.72     12.83 o 
  -3  18   2       94.53       46.71     10.11 o 
  -2  18   2      229.69      185.76     11.33 o 
  -1  18   2        6.81        3.21      8.07 o 
   0  18   2     1493.64     1529.83     30.36 o 
   1  18   2     5334.19     5687.23     89.61 o 
   2  18   2       85.76       76.69     11.89 o 
   3  18   2       53.70       52.45     11.53 o 
   4  18   2      529.93      498.43     28.45 o 
   5  18   2      817.20      818.62     33.05 o 
   6  18   2      196.52      174.13     22.27 o 
   7  18   2      688.05      695.65     32.21 o 
   8  18   2       59.68       46.44     20.58 o 
  -8  19   2      343.39      378.62     25.71 o 
  -7  19   2        7.14      -15.69     15.69 o 
  -6  19   2       27.82       52.26     17.89 o 
  -5  19   2       70.28       46.01     12.48 o 
  -4  19   2     2369.57     2472.71     53.13 o 
  -3  19   2       23.45        9.26     11.68 o 
  -2  19   2     1134.41     1104.49     27.05 o 
  -1  19   2       59.98       47.68      9.40 o 
   0  19   2      887.92      842.23     21.01 o 
   1  19   2      432.24      433.37     16.18 o 
   2  19   2     2123.66     2232.59     47.55 o 
   3  19   2      444.80      405.47     18.61 o 
   4  19   2     1029.57     1126.59     33.28 o 
   5  19   2        2.08       28.55     21.71 o 
   6  19   2      115.39      105.66     22.78 o 
   7  19   2      224.88      160.85     20.96 o 
   8  19   2      168.79      152.90     22.17 o 
  -8  20   2        9.48       13.13     18.51 o 
  -7  20   2       62.78       18.74     24.14 o 
  -6  20   2      941.16      988.20     64.09 o 
  -5  20   2      779.99      905.77     29.85 o 
  -4  20   2     1240.07     1229.38     34.79 o 
  -3  20   2      941.51     1082.41     34.36 o 
  -2  20   2      783.02      775.92     22.20 o 
  -1  20   2        3.46       -9.53      9.53 o 
   0  20   2      878.86      932.01     22.69 o 
   1  20   2     2949.59     2892.40     50.38 o 
   2  20   2     2686.26     2832.10     56.20 o 
   3  20   2      134.59      120.87     14.11 o 
   4  20   2        1.05      -10.05     15.29 o 
   5  20   2      475.83      492.54     39.80 o 
   6  20   2     1146.95     1146.98     58.67 o 
   7  20   2      343.79      267.64     28.64 o 
  -7  21   2      234.73      212.35     26.20 o 
  -6  21   2      129.49       94.95     18.89 o 
  -5  21   2       38.76       63.31     15.79 o 
  -4  21   2       90.37       56.24     13.48 o 
  -3  21   2     2615.35     2854.91     64.60 o 
  -2  21   2        8.68       29.25     13.88 o 
  -1  21   2      194.16      192.20     26.03 o 
   0  21   2      235.84      185.42     14.10 o 
   1  21   2      262.16      210.09     14.02 o 
   2  21   2     1383.74     1429.86     34.43 o 
   3  21   2      504.50      581.86     21.44 o 
   4  21   2       72.19       70.37     17.54 o 
   5  21   2     1175.77     1196.97     40.42 o 
   6  21   2      348.83      311.29     34.81 o 
   7  21   2      159.94      126.97     36.00 o 
  -7  22   2      313.40      301.91     32.45 o 
  -6  22   2      705.38      738.08     59.55 o 
  -5  22   2      944.28      942.42     34.79 o 
  -4  22   2      730.45      714.20     29.97 o 
  -3  22   2       19.08       22.35     13.94 o 
  -2  22   2        0.52        2.61     12.91 o 
  -1  22   2      179.96      148.33     23.25 o 
   0  22   2      173.92      177.30     16.72 o 
   1  22   2      165.33      147.07     15.06 o 
   2  22   2      902.71      973.93     29.23 o 
   3  22   2      317.88      279.51     18.21 o 
   4  22   2       25.13       19.81     15.66 o 
   5  22   2      282.71      250.05     25.37 o 
   6  22   2      730.46      785.73     37.76 o 
  -6  23   2      112.16      108.33     23.65 o 
  -5  23   2      301.38      238.33     30.30 o 
  -4  23   2      262.34      341.19     35.11 o 
  -3  23   2     1137.73     1195.67     40.60 o 
  -2  23   2      171.28      136.96     18.48 o 
  -1  23   2      386.16      395.18     24.66 o 
   0  23   2       42.77       41.86     12.23 o 
   1  23   2       14.48       11.38     13.56 o 
   2  23   2        7.56       -5.78     12.28 o 
   3  23   2      512.77      481.77     23.68 o 
   4  23   2     1197.92     1269.95     55.52 o 
   5  23   2       22.26       12.60     18.06 o 
   6  23   2        3.97        7.93     26.48 o 
  -6  24   2        2.84       29.15     29.63 o 
  -5  24   2     2626.96     2868.25     86.59 o 
  -4  24   2       21.79       45.04     20.17 o 
  -3  24   2      178.03      200.63     26.77 o 
  -2  24   2      150.46      132.01     18.26 o 
  -1  24   2      425.14      479.91     29.70 o 
   0  24   2       35.63       27.18     16.76 o 
   1  24   2      433.30      455.19     26.51 o 
   2  24   2       36.55       30.87     17.56 o 
   3  24   2       94.21       73.63     17.15 o 
   4  24   2       27.28       10.57     22.96 o 
   5  24   2      470.59      516.66     33.11 o 
  -5  25   2       63.80       71.29     43.00 o 
  -4  25   2      451.07      469.87     38.38 o 
  -3  25   2      113.44       90.48     21.24 o 
  -2  25   2      624.65      693.75     59.05 o 
  -1  25   2      143.14      115.70     22.89 o 
   0  25   2      151.26      129.75     20.40 o 
   1  25   2        0.11       32.18     15.26 o 
   2  25   2       14.68        9.91     13.99 o 
   3  25   2      463.25      382.84     28.28 o 
   4  25   2      107.49      111.75     25.25 o 
  -4  26   2       35.88       49.93     32.97 o 
  -3  26   2        9.96       28.48     20.13 o 
  -2  26   2        1.88      -19.36     19.36 o 
  -1  26   2      103.06      112.76     23.88 o 
   0  26   2     1317.53     1505.32     53.06 o 
   1  26   2       69.99       84.47     19.70 o 
   2  26   2      188.72      188.90     22.81 o 
   3  26   2       69.81       77.20     22.25 o 
  -2  27   2        0.83      -23.99     23.99 o 
  -1  27   2      863.67      907.85     40.17 o 
   0  27   2        2.89       27.60     23.35 o 
   1  27   2       79.46       73.39     23.79 o 
   2  27   2       33.89       18.28     22.42 o 
 -11   0   3      388.03      373.15     47.55 o 
  -9   0   3      293.57      304.40     25.52 o 
  -7   0   3     3338.37     3300.21     72.91 o 
  -5   0   3     4854.57     4691.52     89.90 o 
  -3   0   3      606.58      475.97     16.88 o 
  -1   0   3     4560.88     4368.66     65.66 o 
   1   0   3     2506.21     2676.71     35.31 o 
   3   0   3      183.73      208.09     10.11 o 
   5   0   3     2002.05     2168.33     46.44 o 
   7   0   3      686.73      658.20     31.66 o 
   9   0   3      726.75      789.18     45.36 o 
  11   0   3       22.99       16.96     29.86 o 
 -12   1   3      383.23      332.88     33.46 o 
 -11   1   3       14.59        4.47     24.35 o 
 -10   1   3       27.96       21.55     14.17 o 
  -9   1   3      344.89      325.56     17.28 o 
  -8   1   3     2407.12     2549.81     46.81 o 
  -7   1   3     1803.65     1828.01     32.63 o 
  -6   1   3      403.91      395.78     10.63 o 
  -5   1   3      314.50      266.65      7.73 o 
  -4   1   3     1317.43     1228.18     19.90 o 
  -3   1   3     9243.32     9489.44    125.78 o 
  -2   1   3       90.89      122.49      4.22 o 
  -1   1   3     2339.34     2478.63     28.57 o 
   0   1   3      131.94      108.10      3.61 o 
   1   1   3     7384.96     7920.01     87.06 o 
   2   1   3     1998.09     2090.30     23.79 o 
   3   1   3      131.11      222.01      5.84 o 
   4   1   3     1753.41     1509.25     21.82 o 
   5   1   3      108.15       58.24      7.31 o 
   6   1   3     1167.59     1187.13     23.10 o 
   7   1   3      128.17      111.61     10.17 o 
   8   1   3      584.04      609.46     19.88 o 
   9   1   3       62.70       39.27     13.13 o 
  10   1   3      334.99      408.75     39.75 o 
  11   1   3      195.34      159.66     24.33 o 
 -11   2   3       75.79       35.57     26.76 o 
 -10   2   3      539.76      552.38     25.48 o 
  -9   2   3       57.16       46.14     12.66 o 
  -8   2   3      154.23      143.47     11.35 o 
  -7   2   3        3.27       11.23      6.74 o 
  -6   2   3     2503.07     2604.68     36.13 o 
  -5   2   3     1016.72     1036.19     17.36 o 
  -4   2   3     4708.33     4555.39     61.22 o 
  -3   2   3     3386.68     3789.99     51.42 o 
  -2   2   3      733.33      777.67     10.12 o 
  -1   2   3      274.29      293.42      5.38 o 
   0   2   3     9631.33     9498.30    105.97 o 
   1   2   3     5318.05     5374.41     58.81 o 
   2   2   3    16814.47    17708.51    184.31 o 
   3   2   3       65.07       70.01      3.94 o 
   4   2   3      149.33      171.12      6.02 o 
   5   2   3       37.75       21.61      5.36 o 
   6   2   3     1886.70     1923.67     31.48 o 
   7   2   3      940.83      914.08     19.53 o 
   8   2   3     1328.28     1384.02     32.98 o 
   9   2   3       16.34       -0.01     10.28 o 
  10   2   3       23.56       42.84     17.81 o 
  11   2   3        0.63        9.16     21.69 o 
 -11   3   3       86.51       57.57     22.90 o 
 -10   3   3       78.01       85.61     19.07 o 
  -9   3   3      944.35      970.25     29.72 o 
  -8   3   3       16.39       14.40      8.23 o 
  -7   3   3     3590.42     3701.33     60.27 o 
  -6   3   3      439.52      481.50     13.37 o 
  -5   3   3     2116.64     2200.45     30.55 o 
  -4   3   3     1753.11     1740.42     24.88 o 
  -3   3   3     4150.27     4228.95     50.18 o 
  -2   3   3     3487.20     3671.92     69.11 o 
  -1   3   3       22.76       18.12      2.04 o 
   0   3   3     7867.42     8358.41     96.05 o 
   1   3   3      357.32      357.02      6.46 o 
   2   3   3      329.84      277.34      5.98 o 
   3   3   3     1332.16     1282.14     17.80 o 
   4   3   3     1131.41     1067.26     16.53 o 
   5   3   3      935.27      977.22     25.60 o 
   6   3   3       96.96       71.58      5.83 o 
   7   3   3       69.06       67.63      7.32 o 
   8   3   3      208.24      202.75     13.56 o 
   9   3   3     1388.85     1479.02     37.00 o 
  10   3   3      112.02       83.15     16.11 o 
  11   3   3      218.57      274.25     53.37 o 
 -11   4   3        7.25        0.65     19.70 o 
 -10   4   3      131.78      120.43     18.49 o 
  -9   4   3      472.55      446.60     19.93 o 
  -8   4   3       17.69        9.51      9.37 o 
  -7   4   3      728.99      707.19     19.95 o 
  -6   4   3     5366.88     5430.49     76.90 o 
  -5   4   3     6929.62     7395.43     97.99 o 
  -4   4   3     7552.91     7812.70     96.14 o 
  -3   4   3     1053.39     1144.84     15.71 o 
  -2   4   3     4259.23     4648.67     61.32 o 
  -1   4   3     3690.24     3804.89     47.61 o 
   0   4   3       11.26       11.45      2.76 o 
   1   4   3     2298.33     2209.04     24.50 o 
   2   4   3        4.39        8.28      2.53 o 
   3   4   3     2581.55     2674.62     33.97 o 
   4   4   3      625.85      710.18     12.77 o 
   5   4   3        6.41        6.73      3.45 o 
   6   4   3      635.79      578.36     11.98 o 
   7   4   3     1392.86     1440.07     26.97 o 
   8   4   3      852.30      863.96     22.74 o 
   9   4   3      376.21      336.83     17.61 o 
  10   4   3       64.40       34.36     20.86 o 
  11   4   3      131.05      160.15     26.52 o 
 -11   5   3      158.39      157.65     26.05 o 
 -10   5   3      419.69      390.20     22.95 o 
  -9   5   3      471.49      473.49     20.90 o 
  -8   5   3     1412.08     1393.69     29.31 o 
  -7   5   3       27.76       21.64      8.48 o 
  -6   5   3     1014.10      969.84     21.80 o 
  -5   5   3      111.06       69.72      5.13 o 
  -4   5   3    14058.48    14934.35    191.30 o 
  -3   5   3      233.10      242.52      5.76 o 
  -2   5   3      252.92      221.20      5.85 o 
  -1   5   3     2754.56     2927.93     33.53 o 
   0   5   3      701.04      658.98     13.13 o 
   1   5   3     8092.55     8880.89     96.14 o 
   2   5   3    10214.23    10965.37    133.27 o 
   3   5   3       22.93       28.82      3.83 o 
   4   5   3     1802.25     1940.63     28.21 o 
   5   5   3       43.55       39.85      4.51 o 
   6   5   3      150.70      134.36     11.56 o 
   7   5   3       36.29       20.60      8.05 o 
   8   5   3      179.55      152.95     12.94 o 
   9   5   3      310.90      325.15     20.43 o 
  10   5   3      354.89      346.73     24.39 o 
  11   5   3        1.09        1.28     21.51 o 
 -11   6   3      181.71      153.42     25.36 o 
 -10   6   3      159.85      121.30     19.36 o 
  -9   6   3        1.68      -13.93     13.93 o 
  -8   6   3      982.73     1039.61     27.36 o 
  -7   6   3      517.62      514.62     15.43 o 
  -6   6   3      844.62      765.63     17.95 o 
  -5   6   3    16366.28    17046.89    244.64 o 
  -4   6   3      729.57      746.74     13.23 o 
  -3   6   3     2171.95     2284.08     28.82 o 
  -2   6   3     1064.72     1057.78     15.80 o 
  -1   6   3        7.04        4.83      2.37 o 
   0   6   3      194.30      213.13      6.24 o 
   1   6   3     8133.18     8471.05     96.57 o 
   2   6   3     4801.12     5309.67     72.38 o 
   3   6   3     4764.75     5174.19     65.54 o 
   4   6   3      244.90      209.76      7.24 o 
   5   6   3      686.13      602.58     16.00 o 
   6   6   3       67.39       53.16      8.86 o 
   7   6   3     4049.65     4409.07     80.85 o 
   8   6   3       55.09       37.49     10.27 o 
   9   6   3       68.96       83.03     15.40 o 
  10   6   3        0.42        9.99     18.93 o 
  11   6   3       47.59       41.62     20.71 o 
 -11   7   3       17.61       17.45     18.24 o 
 -10   7   3      325.59      312.48     24.09 o 
  -9   7   3      401.46      453.23     22.43 o 
  -8   7   3      179.61      196.01     12.04 o 
  -7   7   3      599.68      577.88     15.39 o 
  -6   7   3      526.80      536.33     13.76 o 
  -5   7   3      236.28      214.89      7.41 o 
  -4   7   3     1530.87     1374.16     24.38 o 
  -3   7   3     1914.72     1960.51     26.61 o 
  -2   7   3     3262.95     3203.96     42.48 o 
  -1   7   3     8703.53     9315.83    119.32 o 
   0   7   3     1378.24     1448.82     19.38 o 
   1   7   3       23.80       17.99      4.65 o 
   2   7   3       17.85       11.21      2.93 o 
   3   7   3     6953.51     7251.01     99.06 o 
   4   7   3     3084.86     2873.19     40.96 o 
   5   7   3     1992.16     1925.89     34.86 o 
   6   7   3      129.03       94.47      9.38 o 
   7   7   3       39.93       19.63      8.99 o 
   8   7   3       63.82       37.30      9.19 o 
   9   7   3      300.72      274.35     17.77 o 
  10   7   3       68.17       64.63     22.22 o 
 -11   8   3       16.18       18.78     19.17 o 
 -10   8   3     1317.76     1500.91     45.65 o 
  -9   8   3      120.87      118.88     14.71 o 
  -8   8   3      187.38      204.11     11.99 o 
  -7   8   3       10.16        5.86      7.31 o 
  -6   8   3     1917.89     1926.52     32.48 o 
  -5   8   3      480.69      491.68     12.14 o 
  -4   8   3      711.82      610.92     11.33 o 
  -3   8   3      166.68      140.96      5.25 o 
  -2   8   3     3033.02     3114.06     41.88 o 
  -1   8   3       62.40       54.53      4.70 o 
   0   8   3     5130.50     4988.02     73.73 o 
   1   8   3       54.88       48.93      5.94 o 
   2   8   3     4129.07     3888.26     64.84 o 
   3   8   3       37.29       19.17      4.15 o 
   4   8   3     1725.09     1695.58     28.94 o 
   5   8   3        8.59        9.26      6.87 o 
   6   8   3     2882.08     3121.49     54.22 o 
   7   8   3        7.86        1.11      8.27 o 
   8   8   3       75.12       91.08     16.11 o 
   9   8   3       77.97       52.49     16.44 o 
  10   8   3        3.59        3.59     18.05 o 
 -11   9   3       24.06        8.51     23.01 o 
 -10   9   3       30.02       39.08     15.27 o 
  -9   9   3     1226.19     1271.65     37.62 o 
  -8   9   3      428.99      452.94     18.64 o 
  -7   9   3       44.22       19.37     10.67 o 
  -6   9   3       21.24       16.18      5.55 o 
  -5   9   3      724.73      753.70     15.31 o 
  -4   9   3      243.15      284.81      8.28 o 
  -3   9   3      367.45      280.55      8.13 o 
  -2   9   3     1890.84     1857.66     27.23 o 
  -1   9   3     2029.44     1935.88     29.01 o 
   0   9   3       36.65       37.30      3.72 o 
   1   9   3       34.36       21.25      5.69 o 
   2   9   3      877.04      908.90     22.37 o 
   3   9   3     3049.59     3210.15     53.78 o 
   4   9   3     2401.28     2451.02     37.51 o 
   5   9   3     3499.89     3589.69     55.20 o 
   6   9   3       72.14       49.62      9.70 o 
   7   9   3      222.12      180.90     17.01 o 
   8   9   3      251.97      205.51     16.38 o 
   9   9   3       13.76       18.63     13.56 o 
  10   9   3       24.44       24.34     18.23 o 
 -11  10   3      831.99      830.13     47.22 o 
 -10  10   3      193.67      194.71     24.04 o 
  -9  10   3        0.75       -9.39     12.72 o 
  -8  10   3      162.36      141.75     13.51 o 
  -7  10   3      414.35      428.75     15.90 o 
  -6  10   3      488.09      474.01     14.39 o 
  -5  10   3      535.47      443.29     11.73 o 
  -4  10   3      818.95      697.17     15.43 o 
  -3  10   3      839.14      755.41     14.08 o 
  -2  10   3      231.95      196.08      7.31 o 
  -1  10   3     3762.68     3673.95     55.34 o 
   0  10   3     1142.01     1088.23     21.70 o 
   1  10   3      741.24      588.22     18.09 o 
   2  10   3     2309.39     2461.02     41.17 o 
   3  10   3      815.90      778.19     17.53 o 
   4  10   3        9.60       14.38      4.68 o 
   5  10   3     2544.24     2527.83     54.75 o 
   6  10   3     2217.03     2360.32     46.01 o 
   7  10   3      208.24      194.95     12.45 o 
   8  10   3       18.88        7.58     11.36 o 
   9  10   3       29.12       11.18     12.65 o 
  10  10   3       71.91       39.57     17.36 o 
 -11  11   3       60.82       47.23     23.92 o 
 -10  11   3      194.48      147.04     33.08 o 
  -9  11   3        5.48       22.78     13.81 o 
  -8  11   3      704.78      769.56     25.88 o 
  -7  11   3        0.23        4.27      8.14 o 
  -6  11   3       52.79       40.60      6.14 o 
  -5  11   3      275.61      258.01     10.59 o 
  -4  11   3      126.10       63.75      5.80 o 
  -3  11   3      306.57      323.31     14.05 o 
  -2  11   3     6421.77     6211.85     86.77 o 
  -1  11   3     2287.13     2400.87     40.93 o 
   0  11   3     2375.03     2272.53     37.27 o 
   1  11   3      317.10      302.01     13.13 o 
   2  11   3        3.34        4.18      6.03 o 
   3  11   3        1.50        1.30      3.72 o 
   4  11   3     5675.17     5659.74     83.24 o 
   5  11   3       74.43       44.56      8.55 o 
   6  11   3      215.83      163.64     12.39 o 
   7  11   3      791.81      778.98     35.37 o 
   8  11   3      328.92      336.65     23.07 o 
   9  11   3      327.04      325.01     22.73 o 
  10  11   3       51.62       24.20     27.45 o 
 -10  12   3      120.30      156.57     28.17 o 
  -9  12   3      522.49      585.03     23.30 o 
  -8  12   3      127.09       97.99     15.21 o 
  -7  12   3      254.14      188.37     12.89 o 
  -6  12   3      497.03      420.16     13.98 o 
  -5  12   3      699.30      625.74     16.01 o 
  -4  12   3      721.30      669.65     15.90 o 
  -3  12   3      542.08      500.40     15.03 o 
  -2  12   3      403.82      367.08     12.00 o 
  -1  12   3      299.13      271.51      9.42 o 
   0  12   3     3956.39     4153.55     65.35 o 
   1  12   3     3023.63     2973.79     57.86 o 
   2  12   3       20.62       16.84      6.90 o 
   3  12   3      155.39      142.38      9.73 o 
   4  12   3       14.91       10.87      6.06 o 
   5  12   3      593.93      640.90     18.58 o 
   6  12   3      114.01       98.34     11.91 o 
   7  12   3      383.02      386.73     22.89 o 
   8  12   3      784.82      758.85     26.13 o 
   9  12   3        0.51       -6.23     12.86 o 
  10  12   3      240.32      163.13     29.66 o 
 -10  13   3       70.18       57.80     22.15 o 
  -9  13   3      972.81     1083.78     38.96 o 
  -8  13   3        1.15       -7.68      9.33 o 
  -7  13   3     1236.27     1280.20     30.28 o 
  -6  13   3      142.85      134.90     10.05 o 
  -5  13   3      263.69      245.45     15.33 o 
  -4  13   3       20.54       16.33      7.60 o 
  -3  13   3     3988.70     4000.67     68.15 o 
  -2  13   3      473.94      481.56     13.61 o 
  -1  13   3     6105.64     6530.49     94.26 o 
   0  13   3     1283.66     1287.29     29.02 o 
   1  13   3     1173.13     1223.03     25.15 o 
   2  13   3       34.67       16.72      8.13 o 
   3  13   3      742.48      666.76     14.05 o 
   4  13   3       26.52       16.46      5.36 o 
   5  13   3       71.67       68.61      8.68 o 
   6  13   3      390.38      346.08     17.56 o 
   7  13   3       41.25       47.48     12.22 o 
   8  13   3      329.18      248.52     21.27 o 
   9  13   3      656.64      707.12     31.83 o 
 -10  14   3      409.53      382.74     27.50 o 
  -9  14   3        4.77      -17.50     19.20 o 
  -8  14   3      262.86      227.52     16.52 o 
  -7  14   3       96.19       70.97     12.74 o 
  -6  14   3        6.72       -0.95      7.32 o 
  -5  14   3       66.81       44.41     10.93 o 
  -4  14   3      252.55      241.34     16.72 o 
  -3  14   3      418.73      364.83     14.17 o 
  -2  14   3       14.68        6.27      6.30 o 
  -1  14   3      878.77      970.65     19.79 o 
   0  14   3     4978.70     4927.96     72.22 o 
   1  14   3      429.09      421.25     17.54 o 
   2  14   3     5021.34     4792.81     86.90 o 
   3  14   3      530.54      561.48     21.70 o 
   4  14   3      272.35      262.16     10.18 o 
   5  14   3        9.57        9.15      7.20 o 
   6  14   3      189.19      154.61     17.31 o 
   7  14   3       22.55        6.68     13.76 o 
   8  14   3      463.39      528.01     29.31 o 
   9  14   3       70.71       37.65     18.12 o 
 -10  15   3      241.13      201.26     30.79 o 
  -9  15   3      110.55      135.30     24.59 o 
  -8  15   3      490.76      556.66     38.55 o 
  -7  15   3      147.95      120.57     13.33 o 
  -6  15   3        6.55        1.89      7.64 o 
  -5  15   3       29.77       41.05      9.06 o 
  -4  15   3      691.52      628.25     20.17 o 
  -3  15   3     1743.33     1793.30     34.45 o 
  -2  15   3     5454.31     5711.60     86.14 o 
  -1  15   3      765.84      869.16     19.28 o 
   0  15   3      256.82      236.11     11.56 o 
   1  15   3      351.96      309.94     13.82 o 
   2  15   3     1225.76     1285.11     30.85 o 
   3  15   3      676.99      686.12     25.47 o 
   4  15   3     1446.96     1516.42     36.50 o 
   5  15   3      612.86      657.71     51.33 o 
   6  15   3     1143.08     1156.74     36.09 o 
   7  15   3        2.66       -1.26     17.77 o 
   8  15   3       15.26       17.08     16.67 o 
   9  15   3       69.19       33.01     17.31 o 
  -9  16   3      380.73      323.97     25.50 o 
  -8  16   3       16.12        9.39     13.55 o 
  -7  16   3      305.55      316.74     19.16 o 
  -6  16   3      173.21      178.95     13.54 o 
  -5  16   3      123.13      151.63     13.00 o 
  -4  16   3       96.57       62.11     11.04 o 
  -3  16   3     1056.77     1151.53     28.30 o 
  -2  16   3       74.49       58.85      9.96 o 
  -1  16   3     2387.78     2416.43     40.85 o 
   0  16   3      388.03      333.75     12.19 o 
   1  16   3     2866.74     2901.37     54.21 o 
   2  16   3       90.76       72.26      9.98 o 
   3  16   3     1320.30     1229.99     32.13 o 
   4  16   3      327.33      310.80     19.77 o 
   5  16   3      200.84      173.44     18.21 o 
   6  16   3        5.95      -14.64     14.64 o 
   7  16   3      872.89      837.30     35.31 o 
   8  16   3        5.96       -1.73     20.01 o 
   9  16   3      220.13      231.49     29.82 o 
  -9  17   3      333.69      323.62     29.18 o 
  -8  17   3     1237.51     1438.44     46.07 o 
  -7  17   3       82.73       64.31     16.93 o 
  -6  17   3        1.05      -10.24     10.24 o 
  -5  17   3       25.65       15.75     10.04 o 
  -4  17   3      706.40      741.09     25.95 o 
  -3  17   3     1075.11     1135.89     25.70 o 
  -2  17   3     5424.88     5756.32     92.74 o 
  -1  17   3      581.21      607.67     15.30 o 
   0  17   3      224.97      213.07     11.43 o 
   1  17   3       29.20       22.29      9.85 o 
   2  17   3     2352.59     2283.82     44.52 o 
   3  17   3       63.19       54.64     11.33 o 
   4  17   3     1188.96     1225.85     36.37 o 
   5  17   3      293.44      297.72     25.31 o 
   6  17   3       39.47       10.55     16.80 o 
   7  17   3      178.31      102.53     18.62 o 
   8  17   3        5.45        6.92     17.24 o 
  -9  18   3      110.11       76.18     23.28 o 
  -8  18   3      200.99      142.70     22.89 o 
  -7  18   3       75.74       43.12     17.99 o 
  -6  18   3      566.20      577.70     27.50 o 
  -5  18   3       37.30       39.29     12.82 o 
  -4  18   3     1622.61     1573.57     46.70 o 
  -3  18   3      188.84      206.81     17.89 o 
  -2  18   3      650.96      659.86     18.19 o 
  -1  18   3      192.56      166.15     14.75 o 
   0  18   3     2074.78     2169.67     39.12 o 
   1  18   3     1438.70     1456.24     33.30 o 
   2  18   3      911.28      949.80     22.77 o 
   3  18   3      840.97      802.59     28.02 o 
   4  18   3     1213.80     1299.94     39.65 o 
   5  18   3       34.89       19.53     20.65 o 
   6  18   3     1036.52      996.22     47.91 o 
   7  18   3       88.79       61.13     19.49 o 
   8  18   3        6.11        1.20     20.12 o 
  -8  19   3        4.41       25.97     18.47 o 
  -7  19   3      713.10      813.85     44.55 o 
  -6  19   3        6.56        6.29     13.99 o 
  -5  19   3       12.01       -8.24     12.60 o 
  -4  19   3      126.02       90.06     11.70 o 
  -3  19   3     1999.55     2063.24     44.96 o 
  -2  19   3      329.26      322.08     15.26 o 
  -1  19   3     1783.85     1808.84     47.64 o 
   0  19   3       50.63       45.06     10.48 o 
   1  19   3     1169.19     1174.81     29.97 o 
   2  19   3       32.59       16.84      9.61 o 
   3  19   3     1285.89     1272.79     34.30 o 
   4  19   3        3.37       -2.05     12.42 o 
   5  19   3     1358.12     1412.28     48.61 o 
   6  19   3       74.31       41.07     16.31 o 
   7  19   3      115.29       81.18     22.31 o 
  -8  20   3       10.54       31.89     26.79 o 
  -7  20   3      313.45      251.06     29.91 o 
  -6  20   3      905.46      981.01     61.65 o 
  -5  20   3      382.54      339.51     19.81 o 
  -4  20   3      113.64       84.78     18.45 o 
  -3  20   3      534.87      474.47     23.93 o 
  -2  20   3       28.78       23.54     10.13 o 
  -1  20   3      337.31      393.00     34.65 o 
   0  20   3      582.78      576.68     31.96 o 
   1  20   3       53.46       73.87     12.94 o 
   2  20   3      790.21      770.36     29.50 o 
   3  20   3       50.53       15.94     11.14 o 
   4  20   3      136.65      103.10     17.87 o 
   5  20   3      503.67      579.79     45.30 o 
   6  20   3      335.85      358.73     30.28 o 
   7  20   3       70.43       54.57     20.80 o 
  -7  21   3      120.19      100.83     27.91 o 
  -6  21   3      465.66      490.56     28.65 o 
  -5  21   3      671.59      746.38     52.13 o 
  -4  21   3       60.04       48.02     13.51 o 
  -3  21   3      451.07      444.84     21.61 o 
  -2  21   3      827.67      860.19     25.97 o 
  -1  21   3      144.04      141.42     25.81 o 
   0  21   3      305.74      266.10     17.59 o 
   1  21   3      156.79      110.82     14.96 o 
   2  21   3      389.61      374.78     23.38 o 
   3  21   3       78.07       64.24     15.10 o 
   4  21   3      966.90     1055.82     37.59 o 
   5  21   3       11.77       22.80     18.20 o 
   6  21   3       54.63       23.89     22.06 o 
   7  21   3       31.97        1.91     22.23 o 
  -7  22   3      155.22      120.83     31.88 o 
  -6  22   3       49.17       33.04     26.35 o 
  -5  22   3     2356.90     2535.26     74.79 o 
  -4  22   3       68.31       38.47     16.53 o 
  -3  22   3      324.09      320.31     30.67 o 
  -2  22   3       21.17       -1.33     12.20 o 
  -1  22   3      185.32      154.20     16.94 o 
   0  22   3      292.37      231.25     18.18 o 
   1  22   3      991.93     1023.12     44.12 o 
   2  22   3       55.78       34.53     12.11 o 
   3  22   3       24.94       -3.22     14.05 o 
   4  22   3      307.04      264.90     30.03 o 
   5  22   3      150.47      105.74     19.83 o 
   6  22   3        5.33       -2.96     25.10 o 
  -6  23   3      165.67      139.74     33.68 o 
  -5  23   3       14.36       32.16     24.75 o 
  -4  23   3      725.23      747.12     39.14 o 
  -3  23   3      270.36      273.15     25.73 o 
  -2  23   3      258.00      244.36     22.66 o 
  -1  23   3      779.34      832.50     30.74 o 
   0  23   3       52.17       32.14     15.35 o 
   1  23   3       16.77       -4.96     13.83 o 
   2  23   3      304.80      252.52     18.42 o 
   3  23   3     1064.34     1165.99     41.18 o 
   4  23   3      621.56      682.92     37.29 o 
   5  23   3      182.50      181.67     24.87 o 
  -5  24   3       10.21      -12.42     27.11 o 
  -4  24   3      809.36      859.32     77.44 o 
  -3  24   3       91.75       43.52     19.53 o 
  -2  24   3       49.15       53.16     15.91 o 
  -1  24   3      255.43      262.61     26.91 o 
   0  24   3      369.31      322.52     20.95 o 
   1  24   3      197.14      144.67     18.61 o 
   2  24   3      336.58      359.96     22.25 o 
   3  24   3       11.24       -4.97     16.92 o 
   4  24   3        7.97       -2.90     19.60 o 
   5  24   3      109.47       78.62     19.98 o 
  -4  25   3       11.28       13.32     26.95 o 
  -3  25   3      437.81      437.54     34.37 o 
  -2  25   3       86.06      119.42     22.49 o 
  -1  25   3      304.14      243.12     20.80 o 
   0  25   3       49.51        6.34     24.69 o 
   1  25   3      170.78      197.83     23.03 o 
   2  25   3      757.67      787.90     33.68 o 
   3  25   3      972.20     1013.45     44.10 o 
   4  25   3      441.47      515.48     64.46 o 
  -3  26   3      397.02      436.28     52.34 o 
  -2  26   3       94.86      139.04     25.95 o 
  -1  26   3      251.90      264.22     29.74 o 
   0  26   3       51.65       32.25     20.04 o 
   1  26   3     1284.64     1388.71     49.84 o 
   2  26   3       16.91      -12.16     20.94 o 
  -1  27   3      228.81      235.32     28.17 o 
   0  27   3      509.10      636.72     37.89 o 
 -10   0   4      819.75      915.89     69.28 o 
  -8   0   4      329.51      227.45     21.77 o 
  -6   0   4     6407.81     6419.23    131.36 o 
  -4   0   4       18.61        0.15      8.97 o 
  -2   0   4     1965.82     1998.15     34.13 o 
   0   0   4     1407.79     1732.14     37.19 o 
   2   0   4    24419.15    25764.84    461.70 o 
   4   0   4     2176.75     2615.50     89.09 o 
   6   0   4     3307.06     3407.20     94.28 o 
   8   0   4     1476.16     1476.73     73.77 o 
  10   0   4      109.08       33.14     27.30 o 
 -11   1   4        1.19        6.87     21.54 o 
 -10   1   4       26.00       28.15     15.05 o 
  -9   1   4      349.73      321.21     19.45 o 
  -8   1   4      513.35      489.85     24.56 o 
  -7   1   4      519.00      482.59     13.31 o 
  -6   1   4     1515.09     1411.71     25.28 o 
  -5   1   4      169.29      159.73      7.89 o 
  -4   1   4       10.31        9.48      6.03 o 
  -3   1   4     2341.83     2230.73     30.57 o 
  -2   1   4     4968.95     5279.62     63.87 o 
  -1   1   4     3401.83     3519.35     38.79 o 
   0   1   4    11790.10    12273.72    136.66 o 
   1   1   4        6.87       13.58      2.71 o 
   2   1   4      378.24      462.63      8.86 o 
   3   1   4     7274.46     8050.04    108.83 o 
   4   1   4     1061.07     1079.36     20.44 o 
   5   1   4       20.69       23.92      5.23 o 
   6   1   4      366.97      365.70     13.46 o 
   7   1   4      918.90      998.23     23.95 o 
   8   1   4      509.27      508.27     20.87 o 
   9   1   4      483.30      477.37     27.03 o 
  10   1   4      476.35      453.89     35.70 o 
 -11   2   4      930.63      950.58     47.11 o 
 -10   2   4      288.34      277.65     30.78 o 
  -9   2   4      108.35       76.92     13.97 o 
  -8   2   4     1685.65     1754.23     37.76 o 
  -7   2   4     2993.00     3232.68     46.24 o 
  -6   2   4      132.63      120.33      7.96 o 
  -5   2   4      835.17      809.17     18.03 o 
  -4   2   4       29.13       47.30      5.19 o 
  -3   2   4       17.96        7.61      2.67 o 
  -2   2   4      370.37      319.83      7.47 o 
  -1   2   4     1263.57     1379.42     17.16 o 
   0   2   4       26.84       16.16      2.31 o 
   1   2   4     6488.49     6559.30     70.79 o 
   2   2   4     1052.36     1137.65     15.62 o 
   3   2   4      137.31       87.20      4.37 o 
   4   2   4      108.24       73.46      5.72 o 
   5   2   4       10.45        2.77      4.86 o 
   6   2   4        2.81       -2.33      6.08 o 
   7   2   4     1036.81     1113.14     24.68 o 
   8   2   4      343.01      346.61     14.61 o 
   9   2   4      359.21      356.86     19.89 o 
  10   2   4       41.43       -2.66     19.84 o 
 -11   3   4      175.54      192.90     28.65 o 
 -10   3   4      668.56      688.24     29.58 o 
  -9   3   4       57.84       31.05     13.13 o 
  -8   3   4     3501.67     3770.89     65.87 o 
  -7   3   4      106.57       79.15      5.65 o 
  -6   3   4      854.48      820.13     16.61 o 
  -5   3   4      505.79      513.57     12.80 o 
  -4   3   4     1865.35     1990.33     29.78 o 
  -3   3   4      199.04      204.88      5.48 o 
  -2   3   4     1472.61     1325.99     21.45 o 
  -1   3   4      526.95      544.09      8.96 o 
   0   3   4     2450.66     2690.28     35.10 o 
   1   3   4     2441.01     2497.79     26.85 o 
   2   3   4     5160.97     5663.88     64.59 o 
   3   3   4      428.36      528.61      9.60 o 
   4   3   4     2987.27     2924.11     39.23 o 
   5   3   4      313.01      312.64      9.39 o 
   6   3   4      558.02      580.14     21.80 o 
   7   3   4     1248.60     1331.13     26.29 o 
   8   3   4       35.78       35.46      9.10 o 
   9   3   4        9.76       -6.19     14.05 o 
  10   3   4      245.33      283.49     30.86 o 
 -11   4   4      667.88      658.50     61.10 o 
 -10   4   4      625.16      625.70     31.70 o 
  -9   4   4      451.86      496.20     20.61 o 
  -8   4   4      823.52      855.53     26.30 o 
  -7   4   4      444.04      412.31     17.95 o 
  -6   4   4     3931.10     3870.71     59.54 o 
  -5   4   4     1621.75     1528.32     25.70 o 
  -4   4   4     6670.61     6972.23     92.89 o 
  -3   4   4     9361.45     9648.09    152.41 o 
  -2   4   4      185.57      157.75      7.03 o 
  -1   4   4     1993.73     1840.30     30.30 o 
   0   4   4     3732.04     3936.39     49.80 o 
   1   4   4     3605.37     3600.11     43.74 o 
   2   4   4     2243.19     2378.70     29.09 o 
   3   4   4     5079.88     5269.34     71.64 o 
   4   4   4      327.56      286.11      8.81 o 
   5   4   4      909.98      827.29     15.65 o 
   6   4   4     1420.80     1529.56     24.88 o 
   7   4   4     1834.21     1833.89     36.65 o 
   8   4   4      519.82      573.27     18.82 o 
   9   4   4      228.92      235.10     17.23 o 
  10   4   4      131.92      100.82     22.18 o 
 -11   5   4       16.42       18.29     21.79 o 
 -10   5   4       18.69      -13.75     17.67 o 
  -9   5   4      303.92      295.24     16.88 o 
  -8   5   4       82.03       62.59     12.51 o 
  -7   5   4      654.88      651.99     23.16 o 
  -6   5   4       25.19       20.63      6.11 o 
  -5   5   4      773.25      822.50     19.34 o 
  -4   5   4     1998.18     2074.04     30.92 o 
  -3   5   4     3073.87     3035.12     43.29 o 
  -2   5   4      486.34      414.99     10.94 o 
  -1   5   4     1413.69     1217.51     22.32 o 
   0   5   4      795.02      867.87     15.22 o 
   1   5   4     1719.12     1714.58     23.57 o 
   2   5   4      865.13      871.44     14.04 o 
   3   5   4     1207.30     1038.37     16.93 o 
   4   5   4       10.82        2.09      4.32 o 
   5   5   4     3529.69     3537.94     51.79 o 
   6   5   4       83.77       97.64      7.60 o 
   7   5   4        3.01       -1.25      8.42 o 
   8   5   4      156.77      149.79     12.53 o 
   9   5   4       77.41       63.85     13.62 o 
  10   5   4        0.38       20.09     20.15 o 
 -11   6   4        3.28       -9.70     21.78 o 
 -10   6   4      468.55      480.44     27.07 o 
  -9   6   4      341.65      324.20     21.77 o 
  -8   6   4      827.31      890.75     39.55 o 
  -7   6   4      592.47      473.57     19.76 o 
  -6   6   4     1972.31     2109.65     32.45 o 
  -5   6   4      488.00      460.42     10.36 o 
  -4   6   4    16468.77    17139.99    217.34 o 
  -3   6   4      198.62      170.41      7.45 o 
  -2   6   4       50.49       30.59      4.24 o 
  -1   6   4     2117.75     2082.33     33.66 o 
   0   6   4     9103.00     9227.77    133.54 o 
   1   6   4     3638.49     4025.82     53.44 o 
   2   6   4      356.59      302.23      7.83 o 
   3   6   4     3493.32     4112.67     55.58 o 
   4   6   4      273.94      254.93      8.78 o 
   5   6   4        0.96       -4.27      4.27 o 
   6   6   4      171.14      153.71     12.08 o 
   7   6   4       10.00       -0.68      9.23 o 
   8   6   4     1400.02     1422.01     37.82 o 
   9   6   4       33.05       34.11     13.09 o 
  10   6   4       28.49       21.37     19.00 o 
 -11   7   4       52.30       29.99     24.52 o 
 -10   7   4      190.69      164.66     19.26 o 
  -9   7   4      442.04      393.27     24.17 o 
  -8   7   4      974.56     1026.72     26.59 o 
  -7   7   4     1424.29     1410.89     33.29 o 
  -6   7   4       16.68       10.50      5.36 o 
  -5   7   4     2749.63     2932.23     42.06 o 
  -4   7   4     7592.02     7763.02    101.61 o 
  -3   7   4        3.85        4.86      3.12 o 
  -2   7   4     1439.60     1264.97     18.60 o 
  -1   7   4      733.57      749.53     14.10 o 
   0   7   4     2639.16     2838.66     42.54 o 
   1   7   4     1178.67     1257.13     20.07 o 
   2   7   4      247.53      403.24      9.79 o 
   3   7   4     1009.07      926.71     19.62 o 
   4   7   4     1348.26     1263.82     22.31 o 
   5   7   4     2371.23     2459.02     40.89 o 
   6   7   4      112.23       83.28     11.25 o 
   7   7   4       26.79       22.10      9.90 o 
   8   7   4        4.32        7.42     11.51 o 
   9   7   4        0.64        7.53     16.29 o 
  10   7   4      385.87      340.05     29.97 o 
 -11   8   4      108.49      111.78     25.00 o 
 -10   8   4        0.02      -16.45     16.45 o 
  -9   8   4      304.89      309.24     22.07 o 
  -8   8   4       28.01       13.82     10.10 o 
  -7   8   4       13.02       24.46      9.76 o 
  -6   8   4        0.39       -5.81      5.81 o 
  -5   8   4    12899.96    13328.99    170.20 o 
  -4   8   4     1139.96     1182.69     18.79 o 
  -3   8   4      430.00      357.74     12.76 o 
  -2   8   4      173.41      131.33      5.15 o 
  -1   8   4     1048.71     1022.06     18.93 o 
   0   8   4      588.70      581.66     14.71 o 
   1   8   4     9583.68     9871.12    176.92 o 
   2   8   4       56.65       62.53      5.82 o 
   3   8   4      475.74      367.37     11.64 o 
   4   8   4      165.53      193.42      8.85 o 
   5   8   4     1204.47     1324.95     25.27 o 
   6   8   4       16.32       16.91      8.67 o 
   7   8   4      213.86      203.07     16.19 o 
   8   8   4        3.96       -8.07     11.95 o 
   9   8   4       19.43       11.58     13.55 o 
  10   8   4       28.35        8.85     18.33 o 
 -11   9   4       91.47       64.51     22.63 o 
 -10   9   4       66.07       52.04     17.80 o 
  -9   9   4       61.45       37.14     17.18 o 
  -8   9   4      338.12      376.54     15.66 o 
  -7   9   4     2443.46     2538.19     53.01 o 
  -6   9   4     1584.27     1594.40     26.53 o 
  -5   9   4      507.04      535.97     12.86 o 
  -4   9   4      364.52      360.56      9.83 o 
  -3   9   4     1376.04     1349.73     23.92 o 
  -2   9   4     2372.60     2389.71     40.42 o 
  -1   9   4      401.53      330.57      9.99 o 
   0   9   4     3229.70     3108.88     47.31 o 
   1   9   4       55.35       40.36      7.70 o 
   2   9   4       20.30       21.29      7.14 o 
   3   9   4     2293.27     2282.93     38.83 o 
   4   9   4     2195.89     2360.95     39.89 o 
   5   9   4     1923.25     1968.34     34.62 o 
   6   9   4      650.16      682.69     24.50 o 
   7   9   4       45.70       24.13     10.45 o 
   8   9   4       17.67       26.28     16.42 o 
   9   9   4      107.53       91.89     16.92 o 
  10   9   4      204.74      209.92     38.12 o 
 -11  10   4      118.66      109.39     26.26 o 
 -10  10   4       19.62       15.52     21.92 o 
  -9  10   4       40.07       47.27     16.06 o 
  -8  10   4      123.08       79.90     12.85 o 
  -7  10   4      239.22      226.41     15.09 o 
  -6  10   4      254.50      213.75      9.56 o 
  -5  10   4      246.35      178.20      8.62 o 
  -4  10   4     2063.61     1973.95     29.39 o 
  -3  10   4      570.07      490.42     16.20 o 
  -2  10   4       26.25       10.30      5.43 o 
  -1  10   4     2681.70     2833.01     49.33 o 
   0  10   4     3308.68     3260.89     49.88 o 
   1  10   4      921.47      912.10     26.82 o 
   2  10   4      441.12      370.16     16.57 o 
   3  10   4      254.06      259.83      9.18 o 
   4  10   4       22.91       16.87      5.50 o 
   5  10   4       16.99        4.85      5.74 o 
   6  10   4      368.80      339.01     16.68 o 
   7  10   4        2.13       -9.68      9.68 o 
   8  10   4      257.98      292.20     37.99 o 
   9  10   4       14.28       -0.34     15.10 o 
  10  10   4        0.04        5.74     21.75 o 
 -10  11   4      144.04      121.63     23.34 o 
  -9  11   4      746.78      879.34     35.30 o 
  -8  11   4        9.49       11.72     15.05 o 
  -7  11   4      243.49      232.16     13.42 o 
  -6  11   4      377.17      372.69     12.25 o 
  -5  11   4      138.33      133.18      8.84 o 
  -4  11   4      251.53      271.18      9.27 o 
  -3  11   4     4578.05     4789.26     78.08 o 
  -2  11   4        3.25        6.83      5.00 o 
  -1  11   4     4965.10     4835.87     82.25 o 
   0  11   4      688.17      628.85     20.17 o 
   1  11   4      157.11      167.16     18.93 o 
   2  11   4        5.24       -2.89      7.66 o 
   3  11   4      164.47      149.41     14.41 o 
   4  11   4       29.49       11.17      5.44 o 
   5  11   4     1007.52     1010.82     25.22 o 
   6  11   4      259.19      222.31     20.85 o 
   7  11   4        6.19       -6.25     10.19 o 
   8  11   4        1.11        6.27     14.48 o 
   9  11   4      484.96      558.63     40.87 o 
 -10  12   4      383.96      408.06     31.78 o 
  -9  12   4       52.67       67.17     16.85 o 
  -8  12   4      620.30      553.60     24.65 o 
  -7  12   4        9.41        4.01      9.00 o 
  -6  12   4      119.21      103.94      9.09 o 
  -5  12   4      607.02      586.41     16.36 o 
  -4  12   4     3111.59     3020.03     47.25 o 
  -3  12   4        4.86        6.97      6.13 o 
  -2  12   4      114.46       76.89      7.05 o 
  -1  12   4     1462.08     1498.55     30.90 o 
   0  12   4     4070.10     4133.57     71.59 o 
   1  12   4     1575.84     1539.37     46.79 o 
   2  12   4     1882.44     1817.00     44.06 o 
   3  12   4      107.86       71.27     11.15 o 
   4  12   4      442.44      466.26     17.10 o 
   5  12   4       48.66       61.30      8.16 o 
   6  12   4     1367.88     1422.46     38.75 o 
   7  12   4      403.60      428.33     33.82 o 
   8  12   4      121.93      134.10     17.91 o 
   9  12   4        3.79      -16.55     18.52 o 
 -10  13   4      200.34      171.10     29.58 o 
  -9  13   4        1.85        0.72     17.35 o 
  -8  13   4      568.78      612.20     25.63 o 
  -7  13   4       47.46       33.92     10.45 o 
  -6  13   4      703.95      677.71     18.84 o 
  -5  13   4        4.85       13.09      7.31 o 
  -4  13   4        4.95        0.39      6.25 o 
  -3  13   4       34.96       11.10      6.88 o 
  -2  13   4     9758.71     9979.34    148.59 o 
  -1  13   4       11.38        5.73      5.53 o 
   0  13   4      418.77      395.08     14.04 o 
   1  13   4       25.70       28.70      7.47 o 
   2  13   4      524.52      457.25     19.78 o 
   3  13   4       99.81       95.68     12.90 o 
   4  13   4     1243.35     1250.09     30.15 o 
   5  13   4      313.96      364.08     15.30 o 
   6  13   4      764.60      721.36     46.18 o 
   7  13   4      461.26      473.29     51.01 o 
   8  13   4      152.87      133.37     23.64 o 
   9  13   4       21.52       14.94     27.41 o 
 -10  14   4      174.30      153.45     25.03 o 
  -9  14   4       75.50       85.34     18.24 o 
  -8  14   4       71.00       25.20     16.35 o 
  -7  14   4      242.43      239.18     16.38 o 
  -6  14   4        1.32       -3.01      6.67 o 
  -5  14   4      145.50      123.26     11.52 o 
  -4  14   4      930.04      959.38     25.70 o 
  -3  14   4     5165.39     5440.64     94.87 o 
  -2  14   4      163.94      127.37      8.73 o 
  -1  14   4     3503.36     3390.60     53.23 o 
   0  14   4       75.37       45.96      8.36 o 
   1  14   4     2705.11     2778.94     61.72 o 
   2  14   4      234.32      177.39     14.76 o 
   3  14   4       39.17       23.68      9.90 o 
   4  14   4     1649.54     1561.03     44.99 o 
   5  14   4        2.85      -14.02     14.02 o 
   6  14   4      899.02      947.73     53.59 o 
   7  14   4     1151.08     1215.73     50.44 o 
   8  14   4       23.86      -10.12     20.80 o 
   9  14   4      298.77      243.48     27.77 o 
  -9  15   4     1035.94     1231.11     38.15 o 
  -8  15   4      222.22      230.63     20.17 o 
  -7  15   4        7.32       13.72     13.29 o 
  -6  15   4      131.02       89.34     10.39 o 
  -5  15   4        4.57       -9.16     10.39 o 
  -4  15   4       29.48        6.47      8.11 o 
  -3  15   4     2632.51     2748.17     48.44 o 
  -2  15   4     2753.24     2755.26     46.01 o 
  -1  15   4     4879.83     4980.20     80.40 o 
   0  15   4      437.02      408.11     16.67 o 
   1  15   4        1.90       -7.78      9.64 o 
   2  15   4       87.27       86.61     15.49 o 
   3  15   4       33.09       24.31     15.45 o 
   4  15   4      716.53      700.13     33.26 o 
   5  15   4      501.93      440.79     31.85 o 
   6  15   4      127.10       88.20     17.22 o 
   7  15   4        4.17       -7.67     19.96 o 
   8  15   4       84.75       62.55     26.27 o 
  -9  16   4       13.89       16.55     17.46 o 
  -8  16   4       14.19       15.72     19.73 o 
  -7  16   4       22.34       26.28     14.21 o 
  -6  16   4     1354.90     1396.42     35.09 o 
  -5  16   4       10.55        5.58     10.12 o 
  -4  16   4      398.27      416.94     27.50 o 
  -3  16   4      440.85      440.15     17.86 o 
  -2  16   4      142.80       89.51      9.15 o 
  -1  16   4     1093.40     1096.60     23.71 o 
   0  16   4     3883.11     4077.04     75.42 o 
   1  16   4     1248.70     1264.75     32.37 o 
   2  16   4     1461.96     1478.92     45.20 o 
   3  16   4      595.34      549.20     24.35 o 
   4  16   4       58.21       67.77     26.52 o 
   5  16   4        2.42        2.26     16.13 o 
   6  16   4      622.06      648.35     31.07 o 
   7  16   4       47.80       37.85     18.05 o 
   8  16   4      336.04      295.35     29.53 o 
  -9  17   4      101.80      111.34     22.17 o 
  -8  17   4      778.10      832.34     30.01 o 
  -7  17   4      649.53      751.27     31.46 o 
  -6  17   4      239.71      209.00     20.56 o 
  -5  17   4        5.78       21.63     11.37 o 
  -4  17   4     1185.49     1223.49     32.08 o 
  -3  17   4     1530.87     1576.98     33.16 o 
  -2  17   4      949.26      947.82     23.45 o 
  -1  17   4     8065.64     8513.01    137.98 o 
   0  17   4      893.89      878.96     23.16 o 
   1  17   4     1017.50      969.49     27.80 o 
   2  17   4      568.59      576.01     24.47 o 
   3  17   4      708.97      783.42     32.55 o 
   4  17   4      751.23      750.29     34.84 o 
   5  17   4      400.73      433.24     34.65 o 
   6  17   4      116.40       93.84     24.24 o 
   7  17   4      164.36      138.31     26.96 o 
   8  17   4      331.43      285.75     30.31 o 
  -8  18   4      191.08      136.35     27.10 o 
  -7  18   4       54.06       49.49     19.93 o 
  -6  18   4       17.38       27.73     15.86 o 
  -5  18   4      267.10      222.85     16.67 o 
  -4  18   4       49.23       43.83     11.32 o 
  -3  18   4       40.19       45.55      9.27 o 
  -2  18   4       41.59       29.54      8.56 o 
  -1  18   4      105.34      110.51     11.95 o 
   0  18   4      892.23      880.36     25.06 o 
   1  18   4     2734.25     2904.96     58.53 o 
   2  18   4      126.20      115.91     15.23 o 
   3  18   4      788.17      771.91     30.20 o 
   4  18   4      114.96       79.27     21.11 o 
   5  18   4       13.25        0.15     17.75 o 
   6  18   4       75.80        6.78     26.40 o 
   7  18   4      671.73      654.25     44.30 o 
  -8  19   4     1373.68     1547.96     57.66 o 
  -7  19   4      140.18       99.57     24.38 o 
  -6  19   4      759.26      695.98     33.50 o 
  -5  19   4       79.55       22.59     18.92 o 
  -4  19   4      210.63      172.99     21.90 o 
  -3  19   4        1.48       11.96     10.98 o 
  -2  19   4     1243.86     1349.15     32.55 o 
  -1  19   4        2.88       17.90     10.80 o 
   0  19   4     1969.25     2019.14     40.30 o 
   1  19   4        0.03        2.91     12.68 o 
   2  19   4      942.73     1015.11     32.11 o 
   3  19   4      381.11      413.67     31.11 o 
   4  19   4     1483.76     1585.13     56.92 o 
   5  19   4        4.69      -20.18     20.18 o 
   6  19   4      436.41      433.23     42.61 o 
   7  19   4        2.27       14.92     25.18 o 
  -7  20   4      357.51      327.21     40.26 o 
  -6  20   4      322.85      400.33     34.66 o 
  -5  20   4     1061.30     1105.47     39.21 o 
  -4  20   4        4.70       11.10     13.31 o 
  -3  20   4       28.17        0.91     11.80 o 
  -2  20   4       25.58       29.65     11.58 o 
  -1  20   4       38.45       33.63     12.71 o 
   0  20   4       29.78        6.69     12.89 o 
   1  20   4      655.45      590.21     27.04 o 
   2  20   4       12.74       12.55     13.42 o 
   3  20   4      246.27      191.76     19.11 o 
   4  20   4       58.23       79.80     21.87 o 
   5  20   4      280.08      274.51     32.24 o 
   6  20   4      339.92      370.69     54.08 o 
   7  20   4      255.63      233.57     35.62 o 
  -7  21   4      951.26     1114.93     51.93 o 
  -6  21   4       33.73       28.31     25.84 o 
  -5  21   4        3.84        8.87     17.66 o 
  -4  21   4      438.42      392.64     28.21 o 
  -3  21   4     1466.67     1475.83     44.50 o 
  -2  21   4       26.47       14.75     11.63 o 
  -1  21   4      847.88      864.60     35.47 o 
   0  21   4      745.84      685.39     33.95 o 
   1  21   4      214.14      201.48     18.61 o 
   2  21   4       15.55       18.08     12.29 o 
   3  21   4     2171.57     2309.86     61.97 o 
   4  21   4      115.94       75.20     22.12 o 
   5  21   4      949.06     1068.85     67.03 o 
   6  21   4       42.48       30.88     25.66 o 
  -6  22   4      235.63      271.66     33.60 o 
  -5  22   4       29.05       25.49     21.41 o 
  -4  22   4      696.35      740.85     40.71 o 
  -3  22   4      466.81      443.56     31.34 o 
  -2  22   4       52.62       15.76     13.78 o 
  -1  22   4     1055.45     1070.54     44.90 o 
   0  22   4       34.29       22.24     15.29 o 
   1  22   4      164.92      154.34     19.05 o 
   2  22   4      688.85      698.50     31.64 o 
   3  22   4        9.04      -12.46     17.94 o 
   4  22   4      140.13      142.93     24.64 o 
   5  22   4        3.95      -19.08     19.08 o 
  -6  23   4       78.03       95.99     39.54 o 
  -5  23   4        2.18       14.08     21.13 o 
  -4  23   4       17.23       -2.99     33.68 o 
  -3  23   4      265.38      210.79     29.64 o 
  -2  23   4      779.60      845.11     39.98 o 
  -1  23   4       85.30       67.98     17.03 o 
   0  23   4        1.59       12.62     14.61 o 
   1  23   4       82.04       83.38     16.27 o 
   2  23   4       60.23       39.29     23.29 o 
   3  23   4      274.95      177.88     26.51 o 
   4  23   4      232.60      235.16     43.68 o 
   5  23   4      450.92      478.57     34.36 o 
  -5  24   4     2006.49     2330.36     91.39 o 
  -4  24   4      248.02      202.40     29.14 o 
  -3  24   4      269.68      243.05     26.71 o 
  -2  24   4      350.22      339.37     53.57 o 
  -1  24   4      213.13      210.50     21.47 o 
   0  24   4       13.16      -15.45     15.45 o 
   1  24   4     1038.12     1192.37     43.43 o 
   2  24   4       11.27       -7.49     17.30 o 
   3  24   4      811.66      835.37     40.94 o 
   4  24   4       12.29      -15.55     28.36 o 
  -4  25   4      592.14      552.17     40.21 o 
  -3  25   4        9.62        2.46     23.91 o 
  -2  25   4      166.52      143.93     21.26 o 
  -1  25   4       16.13       20.27     16.38 o 
   0  25   4      118.18      127.06     18.94 o 
   1  25   4       79.01       62.64     20.99 o 
   2  25   4      210.16      211.46     23.94 o 
   3  25   4      521.21      484.47     34.78 o 
  -2  26   4       51.41       51.40     21.74 o 
  -1  26   4        7.28       27.89     23.98 o 
   0  26   4      196.15      245.15     34.64 o 
   1  26   4        8.65       29.48     22.17 o 
 -11   0   5     1681.96     1760.23     84.10 o 
  -9   0   5      211.48      199.44     23.20 o 
  -7   0   5      542.46      617.09     41.83 o 
  -5   0   5       25.56       21.97      6.46 o 
  -3   0   5     1161.44     1166.80     26.87 o 
  -1   0   5     1324.81     1363.36     24.68 o 
   1   0   5      881.92      855.74     20.31 o 
   3   0   5     6168.75     7092.65    118.27 o 
   5   0   5        6.31       24.27     10.05 o 
   7   0   5     3212.46     3461.29     80.14 o 
   9   0   5      315.83      255.27     35.68 o 
 -11   1   5      140.42      123.69     28.89 o 
 -10   1   5       22.59        0.59     13.67 o 
  -9   1   5      268.24      198.60     15.54 o 
  -8   1   5     1651.60     1823.91     39.87 o 
  -7   1   5      360.27      400.50     18.65 o 
  -6   1   5      751.64      718.60     26.39 o 
  -5   1   5       49.77       30.20      5.20 o 
  -4   1   5       89.51       86.19      5.59 o 
  -3   1   5      657.41      716.52     14.61 o 
  -2   1   5     9977.92    10293.95    133.54 o 
  -1   1   5     3159.06     3332.43     42.52 o 
   0   1   5      493.79      461.63      8.27 o 
   1   1   5      762.72      823.12     13.37 o 
   2   1   5      678.35      747.26     12.92 o 
   3   1   5     1170.40     1222.48     20.50 o 
   4   1   5     2478.35     2439.27     34.32 o 
   5   1   5     2921.43     3129.39     55.60 o 
   6   1   5       85.23       89.81      9.53 o 
   7   1   5      332.71      337.05     16.58 o 
   8   1   5      139.08      114.54     14.13 o 
   9   1   5       32.55       43.32     17.18 o 
  10   1   5      147.91      175.75     23.12 o 
 -11   2   5      155.57      185.37     37.55 o 
 -10   2   5      911.59     1009.78     33.67 o 
  -9   2   5      225.92      182.17     16.47 o 
  -8   2   5       37.95        8.23      9.88 o 
  -7   2   5     1255.04     1218.47     30.60 o 
  -6   2   5     2444.19     2454.28     47.14 o 
  -5   2   5     3870.83     3968.40     62.06 o 
  -4   2   5     2180.64     2086.60     36.83 o 
  -3   2   5      196.63      130.12      6.34 o 
  -2   2   5       18.22       17.48      2.76 o 
  -1   2   5       50.42       54.48      3.21 o 
   0   2   5     5384.85     5551.85     72.52 o 
   1   2   5     3210.21     3214.73     44.76 o 
   2   2   5      651.04      602.13     12.21 o 
   3   2   5       54.24       25.36      4.82 o 
   4   2   5       25.26       19.71      5.75 o 
   5   2   5      163.03      182.58      9.63 o 
   6   2   5      437.82      419.61     15.70 o 
   7   2   5      235.32      284.52     14.12 o 
   8   2   5      118.40       93.97     11.90 o 
   9   2   5       14.41       18.33     13.38 o 
  10   2   5       33.39       11.45     20.58 o 
 -11   3   5       26.02      -10.38     34.67 o 
 -10   3   5      131.25       79.46     19.47 o 
  -9   3   5      306.44      241.80     20.76 o 
  -8   3   5      523.27      475.92     19.02 o 
  -7   3   5     3519.59     3374.66     56.72 o 
  -6   3   5      107.41      108.99      8.69 o 
  -5   3   5      100.11       68.02      7.51 o 
  -4   3   5      363.25      403.30     10.18 o 
  -3   3   5     1863.34     1817.55     27.71 o 
  -2   3   5     4182.80     4259.28     56.53 o 
  -1   3   5     3138.98     2934.37     36.95 o 
   0   3   5       31.40       34.22      3.07 o 
   1   3   5        2.88       -2.20      2.63 o 
   2   3   5     1697.87     1941.87     28.31 o 
   3   3   5     4679.37     4854.44     65.59 o 
   4   3   5      608.35      662.28     16.69 o 
   5   3   5     2535.28     2634.32     41.86 o 
   6   3   5      392.93      407.88     14.38 o 
   7   3   5      379.69      448.77     22.98 o 
   8   3   5       12.33       33.19     10.39 o 
   9   3   5       88.55       62.40     13.12 o 
  10   3   5        7.96      -10.17     19.64 o 
 -11   4   5      808.21      880.85     49.82 o 
 -10   4   5      254.85      250.39     23.60 o 
  -9   4   5       28.20       37.64     15.31 o 
  -8   4   5       31.44       14.34     10.35 o 
  -7   4   5      331.32      317.53     15.10 o 
  -6   4   5      518.01      495.67     13.62 o 
  -5   4   5     2058.86     1946.02     34.55 o 
  -4   4   5      190.66      109.34      5.19 o 
  -3   4   5       36.24       19.99      4.52 o 
  -2   4   5      520.96      483.76     10.33 o 
  -1   4   5      155.36      156.57      5.30 o 
   0   4   5     2309.34     2326.12     31.10 o 
   1   4   5     1161.19     1046.19     17.60 o 
   2   4   5     8887.20     8962.60    117.36 o 
   3   4   5     1540.69     1444.76     21.77 o 
   4   4   5     1576.49     1609.32     27.95 o 
   5   4   5      382.61      422.06     20.93 o 
   6   4   5      147.30      182.43     11.37 o 
   7   4   5      370.91      389.78     18.17 o 
   8   4   5      176.70      181.59     14.88 o 
   9   4   5      208.55      224.09     17.86 o 
  10   4   5       41.84       62.87     19.28 o 
 -11   5   5       11.37       22.57     24.82 o 
 -10   5   5       75.25       75.78     21.27 o 
  -9   5   5        0.79        6.68     13.18 o 
  -8   5   5      231.54      250.20     18.74 o 
  -7   5   5      852.38      903.69     24.85 o 
  -6   5   5     2425.96     2554.81     51.87 o 
  -5   5   5     1833.43     1877.32     30.81 o 
  -4   5   5     1907.66     1811.66     31.26 o 
  -3   5   5     1022.60      983.52     20.47 o 
  -2   5   5      746.60      619.94     13.27 o 
  -1   5   5       70.11       54.12      6.24 o 
   0   5   5     5567.23     5523.56     73.37 o 
   1   5   5     7979.62     9071.51    122.95 o 
   2   5   5      502.19      543.80     10.72 o 
   3   5   5       57.19       47.40      5.81 o 
   4   5   5     2821.71     2970.32     42.04 o 
   5   5   5      410.73      389.95     11.88 o 
   6   5   5     1157.14     1204.26     25.10 o 
   7   5   5       28.76       29.30     11.95 o 
   8   5   5        4.83      -10.37     11.30 o 
   9   5   5        5.42        3.60     17.23 o 
  10   5   5      448.29      380.30     31.07 o 
 -11   6   5      552.98      625.70     48.07 o 
 -10   6   5      118.30       84.27     17.15 o 
  -9   6   5      638.93      618.74     24.87 o 
  -8   6   5      125.08       84.81     13.25 o 
  -7   6   5       44.11       22.62      8.66 o 
  -6   6   5     1196.60     1195.97     25.05 o 
  -5   6   5     5985.05     6226.55     83.27 o 
  -4   6   5     1685.20     1552.14     24.74 o 
  -3   6   5      298.10      241.59     10.31 o 
  -2   6   5      128.48       91.54      8.69 o 
  -1   6   5       24.87       16.04      4.81 o 
   0   6   5      184.83      256.75      8.00 o 
   1   6   5     3164.71     3097.88     41.75 o 
   2   6   5     2321.30     2223.17     33.76 o 
   3   6   5      958.40      870.78     18.27 o 
   4   6   5        8.59       10.60      5.95 o 
   5   6   5      521.42      475.32     20.51 o 
   6   6   5      286.75      252.67     14.06 o 
   7   6   5       33.56       16.67     11.32 o 
   8   6   5      326.82      354.41     24.71 o 
   9   6   5       16.67        5.49     13.96 o 
  10   6   5        3.43       -9.42     19.99 o 
 -11   7   5       19.18      -25.35     25.35 o 
 -10   7   5       18.91       29.00     17.41 o 
  -9   7   5     1051.16     1115.63     34.57 o 
  -8   7   5      776.46      747.23     34.65 o 
  -7   7   5     2069.21     2207.66     49.63 o 
  -6   7   5     3049.92     3200.75     52.45 o 
  -5   7   5       14.75       13.04      4.76 o 
  -4   7   5      166.97      147.86      8.07 o 
  -3   7   5     1205.31     1209.06     27.77 o 
  -2   7   5       15.64        8.15      5.37 o 
  -1   7   5       12.20       23.92      4.66 o 
   0   7   5      498.90      528.31     12.30 o 
   1   7   5     1438.14     1541.15     28.90 o 
   2   7   5      501.94      496.72     12.00 o 
   3   7   5      650.75      645.42     14.61 o 
   4   7   5     2497.26     2624.92     42.54 o 
   5   7   5     1322.23     1377.30     25.88 o 
   6   7   5     1363.22     1362.35     32.11 o 
   7   7   5      187.53      201.47     15.78 o 
   8   7   5      202.45      146.36     15.06 o 
   9   7   5      133.15      124.22     19.78 o 
  10   7   5      155.66      130.26     27.04 o 
 -11   8   5       13.16       -1.00     20.71 o 
 -10   8   5      226.42      248.13     22.66 o 
  -9   8   5        7.78        5.42     14.29 o 
  -8   8   5       54.53       45.41     15.12 o 
  -7   8   5      374.24      336.95     18.44 o 
  -6   8   5     2951.88     3009.31     51.36 o 
  -5   8   5      115.12       89.42      9.12 o 
  -4   8   5     2384.54     2431.21     44.71 o 
  -3   8   5      104.18       78.83      8.08 o 
  -2   8   5       24.55       10.52      4.39 o 
  -1   8   5       81.57       62.13      6.61 o 
   0   8   5       13.71        7.86      5.14 o 
   1   8   5       62.65       62.18      5.46 o 
   2   8   5     3533.67     3766.58     72.03 o 
   3   8   5       43.20       26.96      4.99 o 
   4   8   5      694.37      712.04     21.74 o 
   5   8   5       50.50       57.71      7.22 o 
   6   8   5     1564.46     1542.92     34.67 o 
   7   8   5      109.01       88.22     13.24 o 
   8   8   5       82.68      101.42     16.60 o 
   9   8   5       27.82       25.93     16.20 o 
  10   8   5      108.56       61.38     26.75 o 
 -11   9   5      141.87      146.59     23.84 o 
 -10   9   5       56.79       24.30     22.30 o 
  -9   9   5      553.61      641.24     29.38 o 
  -8   9   5      322.40      317.37     18.07 o 
  -7   9   5     3310.85     3461.55     71.91 o 
  -6   9   5      211.59      165.38     13.71 o 
  -5   9   5      231.84      192.27     11.33 o 
  -4   9   5       10.38       10.63      7.96 o 
  -3   9   5     1046.51      867.70     21.30 o 
  -2   9   5      154.82      144.58      7.53 o 
  -1   9   5     3034.86     2813.00     47.46 o 
   0   9   5     1331.71     1351.61     24.52 o 
   1   9   5     1303.62     1557.07     32.48 o 
   2   9   5        4.58        1.09      7.87 o 
   3   9   5      344.79      290.39     10.90 o 
   4   9   5     1392.40     1374.25     28.81 o 
   5   9   5     4440.36     4549.55     84.12 o 
   6   9   5      403.41      376.26     16.40 o 
   7   9   5      213.79      203.83     15.42 o 
   8   9   5      122.99      107.47     22.84 o 
   9   9   5      213.01      133.98     19.29 o 
 -10  10   5      118.98       96.06     20.29 o 
  -9  10   5     1029.76     1214.31     49.40 o 
  -8  10   5      291.99      227.29     17.47 o 
  -7  10   5     1415.41     1514.96     40.27 o 
  -6  10   5     2236.39     2222.83     39.43 o 
  -5  10   5     2942.20     3213.21     44.54 o 
  -4  10   5      501.35      484.45     14.77 o 
  -3  10   5     2498.77     2571.39     46.83 o 
  -2  10   5      114.76      131.36     11.62 o 
  -1  10   5      940.09     1019.26     29.09 o 
   0  10   5      478.87      343.26     14.31 o 
   1  10   5     1152.82     1133.00     34.06 o 
   2  10   5       11.97       12.01     12.27 o 
   3  10   5      658.23      636.76     17.82 o 
   4  10   5       89.33       67.62     13.06 o 
   5  10   5      617.23      632.97     20.45 o 
   6  10   5      334.52      311.03     16.93 o 
   7  10   5     1297.16     1326.96     40.83 o 
   8  10   5        1.13        5.16     13.90 o 
   9  10   5      159.17      146.04     20.53 o 
 -10  11   5        2.62       -3.22     23.04 o 
  -9  11   5      402.90      311.48     30.43 o 
  -8  11   5     1540.22     1709.02     44.05 o 
  -7  11   5       57.83       53.54     12.10 o 
  -6  11   5        5.46        7.93      8.80 o 
  -5  11   5     1740.85     1754.93     32.84 o 
  -4  11   5     2488.36     2613.76     40.58 o 
  -3  11   5     1837.75     1706.69     33.11 o 
  -2  11   5     2440.66     2409.36     56.55 o 
  -1  11   5     1037.99      992.38     28.31 o 
   0  11   5     4670.23     4555.19     72.70 o 
   1  11   5      258.54      246.65     32.62 o 
   2  11   5       30.81       14.08      9.39 o 
   3  11   5      301.33      266.47     16.11 o 
   4  11   5     1930.29     1955.55     45.05 o 
   5  11   5       32.03       19.05      7.44 o 
   6  11   5      225.97      238.15     14.84 o 
   7  11   5        0.71       -4.47     12.45 o 
   8  11   5      140.11       89.67     19.74 o 
   9  11   5       23.84       12.56     18.84 o 
 -10  12   5       16.59       14.25     19.54 o 
  -9  12   5      236.43      215.40     22.30 o 
  -8  12   5      105.71       86.43     27.75 o 
  -7  12   5       25.81       24.31     11.07 o 
  -6  12   5       19.65       14.11      8.67 o 
  -5  12   5     1369.43     1452.22     28.16 o 
  -4  12   5      425.05      401.84     13.45 o 
  -3  12   5       12.01        0.87      7.84 o 
  -2  12   5      775.51      721.97     29.89 o 
  -1  12   5      475.50      476.87     16.25 o 
   0  12   5      807.59      811.80     25.29 o 
   1  12   5     1837.46     1729.57     42.61 o 
   2  12   5     1282.46     1197.21     31.97 o 
   3  12   5      731.05      735.81     27.21 o 
   4  12   5        0.85       -1.09      5.25 o 
   5  12   5       71.02       59.37     22.13 o 
   6  12   5       16.61       26.67     19.41 o 
   7  12   5     1293.63     1281.25     49.43 o 
   8  12   5      151.44      116.21     18.38 o 
   9  12   5      227.59      225.63     26.65 o 
 -10  13   5       23.23       15.14     20.86 o 
  -9  13   5      282.30      292.90     23.31 o 
  -8  13   5       97.68       82.79     22.64 o 
  -7  13   5      534.93      583.20     23.70 o 
  -6  13   5        4.46       17.67      9.77 o 
  -5  13   5      257.94      249.80     15.32 o 
  -4  13   5       77.82       55.65      8.72 o 
  -3  13   5      883.21      862.43     30.09 o 
  -2  13   5      443.30      479.09     25.19 o 
  -1  13   5     4049.77     4220.46     68.75 o 
   0  13   5        1.66        1.03      7.95 o 
   1  13   5      856.70      838.88     28.17 o 
   2  13   5       26.33        1.96     10.49 o 
   3  13   5     1222.09     1211.52     39.71 o 
   4  13   5      614.42      627.09     37.35 o 
   5  13   5      243.78      194.22     21.51 o 
   6  13   5       91.94       91.40     17.46 o 
   7  13   5      531.28      550.59     31.14 o 
   8  13   5      286.56      224.25     29.85 o 
   9  13   5      268.89      251.07     34.80 o 
  -9  14   5       54.64       35.28     22.01 o 
  -8  14   5       61.07       15.27     14.57 o 
  -7  14   5       84.18       24.64     13.33 o 
  -6  14   5     1312.86     1448.57     36.93 o 
  -5  14   5      159.67      140.75     11.67 o 
  -4  14   5     4605.74     4983.29    101.91 o 
  -3  14   5     1209.99     1234.37     30.10 o 
  -2  14   5      414.22      344.02     14.13 o 
  -1  14   5      956.52      961.52     23.29 o 
   0  14   5     3435.37     3604.89     70.15 o 
   1  14   5      570.55      557.37     24.79 o 
   2  14   5      582.88      618.31     28.39 o 
   3  14   5        8.49       -4.27     11.76 o 
   4  14   5      112.23      103.15     12.47 o 
   5  14   5       11.16       35.96     14.66 o 
   6  14   5      327.34      225.69     32.82 o 
   7  14   5       55.96       27.03     27.07 o 
   8  14   5     1386.88     1571.72     55.36 o 
  -9  15   5      221.18      206.37     25.82 o 
  -8  15   5      915.20      960.01     36.98 o 
  -7  15   5       44.28       35.48     12.22 o 
  -6  15   5      667.35      640.44     25.50 o 
  -5  15   5      110.99       83.54     15.54 o 
  -4  15   5      200.01      188.75     20.37 o 
  -3  15   5      765.75      790.72     31.52 o 
  -2  15   5     5348.00     5728.06     98.15 o 
  -1  15   5     3236.18     3311.36     55.97 o 
   0  15   5     1087.83     1117.83     29.38 o 
   1  15   5       91.26       54.16     12.84 o 
   2  15   5      426.56      376.33     20.92 o 
   3  15   5      178.83      147.54     15.34 o 
   4  15   5        4.80       -5.89     10.11 o 
   5  15   5      114.43      129.57     25.08 o 
   6  15   5       21.99       43.80     17.64 o 
   7  15   5       58.26       -3.77     17.49 o 
   8  15   5       62.65       34.74     26.91 o 
  -9  16   5      344.88      353.01     29.92 o 
  -8  16   5       64.93       26.43     19.80 o 
  -7  16   5       35.91       25.32     27.94 o 
  -6  16   5       58.36       21.13     15.35 o 
  -5  16   5      341.08      393.39     21.77 o 
  -4  16   5      304.12      288.16     32.87 o 
  -3  16   5     1873.55     2007.67     49.11 o 
  -2  16   5       24.30        5.05      7.46 o 
  -1  16   5      277.82      251.56     16.67 o 
   0  16   5       35.47       21.55     14.31 o 
   1  16   5      988.92      998.39     29.36 o 
   2  16   5      267.52      241.29     26.41 o 
   3  16   5        5.56      -14.64     14.64 o 
   4  16   5        1.89       21.48     14.55 o 
   5  16   5       26.00       41.54     21.03 o 
   6  16   5      124.13      114.40     22.75 o 
   7  16   5      711.79      761.46     42.06 o 
   8  16   5        9.57       -0.30     19.72 o 
  -8  17   5     1041.18     1243.87     72.76 o 
  -7  17   5      222.29      137.93     29.25 o 
  -6  17   5      610.62      557.40     38.35 o 
  -5  17   5        5.86       18.31     12.96 o 
  -4  17   5      148.25      117.45     16.76 o 
  -3  17   5      110.42      114.26     24.02 o 
  -2  17   5     7306.89     7539.41    136.66 o 
  -1  17   5      117.80       95.16     15.09 o 
   0  17   5     1359.74     1345.60     42.10 o 
   1  17   5      177.11      129.52     14.17 o 
   2  17   5      319.41      257.63     17.28 o 
   3  17   5        4.59       14.38     15.40 o 
   4  17   5       82.52       62.85     24.43 o 
   5  17   5        3.98       13.82     20.35 o 
   6  17   5      441.25      438.08     27.80 o 
   7  17   5       42.71       43.72     28.66 o 
  -8  18   5      131.49      110.75     29.13 o 
  -7  18   5      403.23      348.99     23.99 o 
  -6  18   5       76.11       53.01     17.12 o 
  -5  18   5      237.38      189.31     18.19 o 
  -4  18   5      929.61      983.60     32.33 o 
  -3  18   5      359.71      390.87     36.97 o 
  -2  18   5      556.85      524.41     26.76 o 
  -1  18   5        0.63       -1.14     12.64 o 
   0  18   5     1605.44     1635.78     41.64 o 
   1  18   5        1.79       17.74     12.14 o 
   2  18   5     1221.60     1245.65     38.64 o 
   3  18   5        1.52       18.15     14.68 o 
   4  18   5      269.02      193.91     30.19 o 
   5  18   5      146.74      133.76     29.66 o 
   6  18   5      178.86      163.11     27.71 o 
   7  18   5        7.17       44.67     24.29 o 
  -8  19   5       34.96       34.60     33.45 o 
  -7  19   5     1147.17     1276.78     52.01 o 
  -6  19   5      174.71      148.57     19.63 o 
  -5  19   5       84.54       57.88     14.48 o 
  -4  19   5       16.38       34.44     18.10 o 
  -3  19   5     1846.65     1970.29     68.73 o 
  -2  19   5     1044.43     1028.43     34.86 o 
  -1  19   5     2109.58     2294.82     51.48 o 
   0  19   5      175.58      172.86     26.96 o 
   1  19   5       10.55       11.42     13.66 o 
   2  19   5        9.40       -1.46     12.97 o 
   3  19   5      426.04      482.36     29.02 o 
   4  19   5       19.54       31.77     18.81 o 
   5  19   5      372.65      405.92     41.35 o 
   6  19   5       66.69       15.40     23.07 o 
  -7  20   5       18.45        9.81     27.80 o 
  -6  20   5      487.90      569.72     40.39 o 
  -5  20   5      126.91      129.64     20.36 o 
  -4  20   5      695.68      720.05     37.19 o 
  -3  20   5      524.89      482.08     64.32 o 
  -2  20   5       47.09       41.18     15.73 o 
  -1  20   5      893.50      937.39     38.72 o 
   0  20   5       38.34       11.04     14.65 o 
   1  20   5      667.53      661.90     31.59 o 
   2  20   5     1242.92     1443.81     37.43 o 
   3  20   5      188.74      171.70     20.48 o 
   4  20   5        0.40       -5.12     22.27 o 
   5  20   5       13.29      -21.97     27.54 o 
   6  20   5      115.15      104.11     29.70 o 
  -7  21   5       73.13       49.42     29.01 o 
  -6  21   5      545.04      664.16     40.86 o 
  -5  21   5       34.30       35.23     18.92 o 
  -4  21   5       80.80       53.08     22.31 o 
  -3  21   5      225.05      150.46     20.02 o 
  -2  21   5     1603.54     1666.38     50.54 o 
  -1  21   5        1.87       -4.63     14.90 o 
   0  21   5       67.66       60.35     21.88 o 
   1  21   5      267.61      227.89     20.14 o 
   2  21   5      523.16      521.86     25.21 o 
   3  21   5       19.13        2.12     19.26 o 
   4  21   5      489.74      514.36     45.13 o 
   5  21   5       34.81       56.80     25.67 o 
  -6  22   5       52.41       34.60     38.25 o 
  -5  22   5      866.93      987.52     48.34 o 
  -4  22   5      284.77      248.73     32.58 o 
  -3  22   5      303.97      233.95     25.52 o 
  -2  22   5      206.31      166.65     22.57 o 
  -1  22   5      286.25      270.97     24.33 o 
   0  22   5      427.35      411.71     44.20 o 
   1  22   5     2458.37     2582.87     71.54 o 
   2  22   5       17.24       25.82     18.81 o 
   3  22   5     1085.91     1215.61     70.19 o 
   4  22   5        3.06       24.53     20.94 o 
   5  22   5       73.20      103.95     61.20 o 
  -5  23   5       99.29       91.44     33.56 o 
  -4  23   5      336.15      312.68     27.38 o 
  -3  23   5      155.16      103.19     19.28 o 
  -2  23   5       64.74       19.96     25.09 o 
  -1  23   5      202.98      143.22     25.02 o 
   0  23   5       92.86       80.25     19.20 o 
   1  23   5       96.76       97.51     20.73 o 
   2  23   5       78.69       80.80     20.57 o 
   3  23   5      893.20      986.07     44.94 o 
   4  23   5      335.87      382.35     37.98 o 
  -4  24   5     1840.61     2140.47     84.52 o 
  -3  24   5      116.97       95.06     29.06 o 
  -2  24   5       22.61       46.01     23.98 o 
  -1  24   5        4.53       18.08     28.25 o 
   0  24   5      249.69      262.11     27.68 o 
   1  24   5       14.04       17.76     19.54 o 
   2  24   5     1177.19     1328.79     61.58 o 
   3  24   5       22.07        7.02     28.20 o 
  -3  25   5      998.49     1031.76     57.48 o 
  -2  25   5       24.89       16.21     22.64 o 
  -1  25   5       87.37      112.45     26.90 o 
   0  25   5        0.81       -6.42     20.79 o 
   1  25   5      193.82      162.25     22.72 o 
   2  25   5      120.86       74.96     27.70 o 
 -10   0   6     3819.31     4606.03    121.80 o 
  -8   0   6        3.32       -6.47     13.21 o 
  -6   0   6       99.09       53.55     11.14 o 
  -4   0   6     1804.29     1550.52     41.66 o 
  -2   0   6      847.62     1090.07     24.73 o 
   0   0   6     2273.44     2452.35     49.89 o 
   2   0   6     5778.11     5812.78    197.07 o 
   4   0   6        4.59        5.35      7.68 o 
   6   0   6      194.21      118.07     14.84 o 
   8   0   6      301.15      306.44     36.14 o 
  10   0   6       47.46       21.72     28.43 o 
 -11   1   6       70.49      100.25     24.72 o 
 -10   1   6      355.62      340.48     22.50 o 
  -9   1   6      718.52      693.65     26.22 o 
  -8   1   6      532.14      550.39     25.12 o 
  -7   1   6      329.93      310.57     14.25 o 
  -6   1   6     1050.27     1039.15     21.87 o 
  -5   1   6      591.05      537.44     14.43 o 
  -4   1   6     1707.08     1714.34     27.20 o 
  -3   1   6     3623.62     3664.81     60.73 o 
  -2   1   6     3090.52     3135.09     43.57 o 
  -1   1   6     3532.12     3470.61     43.60 o 
   0   1   6     1250.88     1359.13     24.07 o 
   1   1   6     1743.37     1746.54     44.83 o 
   2   1   6      275.34      243.93     10.61 o 
   3   1   6     1186.02     1173.98     18.91 o 
   4   1   6     2104.49     2074.84     34.46 o 
   5   1   6     4206.60     4363.95     71.27 o 
   6   1   6       59.96       33.81      8.91 o 
   7   1   6      177.71      195.28     14.46 o 
   8   1   6        6.17        4.31      9.97 o 
   9   1   6      465.71      340.28     24.98 o 
  10   1   6        2.57      -17.23     21.63 o 
 -11   2   6      965.78     1010.19     47.46 o 
 -10   2   6      284.35      233.49     20.97 o 
  -9   2   6        5.46       -4.72     14.75 o 
  -8   2   6        0.72       -1.74     12.25 o 
  -7   2   6      258.42      225.86     14.31 o 
  -6   2   6      136.68      141.63      8.98 o 
  -5   2   6     1487.69     1409.66     25.45 o 
  -4   2   6     1835.39     2052.57     37.04 o 
  -3   2   6     2652.44     2644.34     45.79 o 
  -2   2   6       66.42       41.07      7.42 o 
  -1   2   6       15.60       15.86      3.15 o 
   0   2   6       89.18       77.74      6.12 o 
   1   2   6      574.85      542.10     12.56 o 
   2   2   6      166.74      183.21      9.54 o 
   3   2   6     2752.51     2878.39     39.77 o 
   4   2   6      742.12      792.28     17.60 o 
   5   2   6        0.37       -5.21      6.13 o 
   6   2   6       36.10       10.98      9.96 o 
   7   2   6      328.22      365.79     16.34 o 
   8   2   6      226.61      178.59     16.72 o 
   9   2   6      429.83      428.23     24.18 o 
  10   2   6       32.74       31.99     21.40 o 
 -11   3   6       27.16       -1.07     22.71 o 
 -10   3   6       22.27       22.54     16.01 o 
  -9   3   6      362.91      324.50     20.68 o 
  -8   3   6      340.94      356.74     20.80 o 
  -7   3   6        9.60       13.50     11.04 o 
  -6   3   6       97.40       69.84      7.63 o 
  -5   3   6       80.46      103.53      6.81 o 
  -4   3   6      110.62       75.42      4.28 o 
  -3   3   6      761.72      693.17     13.89 o 
  -2   3   6     6617.03     6791.79     91.45 o 
  -1   3   6      617.83      549.36     13.94 o 
   0   3   6     3253.58     3392.68     54.32 o 
   1   3   6       23.98       11.51      6.53 o 
   2   3   6       33.97       44.98      4.51 o 
   3   3   6      595.02      618.20     17.08 o 
   4   3   6     2167.97     2293.09     39.28 o 
   5   3   6       11.30       12.42      7.48 o 
   6   3   6      679.55      736.60     26.09 o 
   7   3   6      183.07      174.66     20.81 o 
   8   3   6       69.19       43.05     13.05 o 
   9   3   6        2.66       13.89     14.91 o 
 -11   4   6      364.21      312.36     27.70 o 
 -10   4   6      673.94      724.02     47.07 o 
  -9   4   6     1332.10     1488.16     41.63 o 
  -8   4   6        2.80       -7.03     12.15 o 
  -7   4   6     1653.31     1625.44     33.83 o 
  -6   4   6        1.98        6.68      5.31 o 
  -5   4   6     1518.92     1562.15     23.57 o 
  -4   4   6     2377.47     2393.86     43.04 o 
  -3   4   6     2256.24     2257.42     37.22 o 
  -2   4   6     3966.38     4212.23     59.99 o 
  -1   4   6      737.18      792.41     15.66 o 
   0   4   6      463.69      419.90      9.09 o 
   1   4   6     5466.75     5742.57     72.18 o 
   2   4   6     1934.28     1832.97     26.97 o 
   3   4   6      549.17      499.40     12.18 o 
   4   4   6       95.96       72.72      8.20 o 
   5   4   6      988.20      944.85     20.65 o 
   6   4   6      377.16      346.27     28.47 o 
   7   4   6       82.86       74.69     15.19 o 
   8   4   6      103.28       84.75     15.07 o 
   9   4   6       11.41       25.36     15.08 o 
 -11   5   6       27.00      -14.32     24.97 o 
 -10   5   6       20.43       18.47     18.25 o 
  -9   5   6      908.74      988.13     33.44 o 
  -8   5   6      162.47      147.01     21.03 o 
  -7   5   6      711.69      754.53     21.49 o 
  -6   5   6      157.81      127.75      7.80 o 
  -5   5   6      194.34      160.99     10.97 o 
  -4   5   6      250.74      213.26     12.04 o 
  -3   5   6      818.79      770.09     16.80 o 
  -2   5   6        2.41       -2.24      2.24 o 
  -1   5   6     5081.02     5298.85     77.24 o 
   0   5   6      589.23      565.37     13.75 o 
   1   5   6      531.19      602.73     12.34 o 
   2   5   6     2092.07     2170.16     32.95 o 
   3   5   6     1487.90     1632.79     29.36 o 
   4   5   6       83.59       78.32      9.35 o 
   5   5   6      261.38      293.73     15.55 o 
   6   5   6      782.69      819.20     21.03 o 
   7   5   6        3.09        9.28     10.43 o 
   8   5   6       42.53        5.69     12.25 o 
   9   5   6        8.21       14.20     16.93 o 
 -11   6   6      116.71       92.15     25.45 o 
 -10   6   6      279.46      281.77     25.73 o 
  -9   6   6        2.71       10.13     11.20 o 
  -8   6   6      705.28      762.58     26.04 o 
  -7   6   6        0.74        3.12      8.19 o 
  -6   6   6        3.62       11.43      5.59 o 
  -5   6   6      848.85      842.51     20.24 o 
  -4   6   6     2528.90     2485.33     39.25 o 
  -3   6   6     1027.68      958.23     22.18 o 
  -2   6   6      265.81      236.32     11.62 o 
  -1   6   6      386.82      386.53     12.06 o 
   0   6   6      565.03      534.46     12.94 o 
   1   6   6        3.43        0.99      4.47 o 
   2   6   6     2859.16     3095.51     42.31 o 
   3   6   6     1025.27      865.90     17.77 o 
   4   6   6     1511.43     1594.15     35.90 o 
   5   6   6     1872.62     1958.83     41.16 o 
   6   6   6      102.68       93.30     12.47 o 
   7   6   6      392.62      367.73     19.24 o 
   8   6   6      274.68      370.51     27.87 o 
   9   6   6       30.37       25.43     15.88 o 
 -10   7   6      107.59       78.32     20.17 o 
  -9   7   6       36.04       37.90     14.61 o 
  -8   7   6      884.09      834.28     33.62 o 
  -7   7   6      121.77      129.98     12.79 o 
  -6   7   6     3223.70     3324.23     53.99 o 
  -5   7   6       61.24       85.08     11.73 o 
  -4   7   6      444.20      400.37     16.74 o 
  -3   7   6     1754.23     1744.01     31.86 o 
  -2   7   6      324.27      280.13     11.64 o 
  -1   7   6     2119.89     2128.87     40.90 o 
   0   7   6      161.17       77.20      9.09 o 
   1   7   6      292.79      232.36     12.64 o 
   2   7   6       35.20       30.86      9.98 o 
   3   7   6     2301.25     2357.63     38.22 o 
   4   7   6     1737.77     1891.60     37.05 o 
   5   7   6       92.40       76.12      8.33 o 
   6   7   6      178.32      156.30     12.61 o 
   7   7   6       29.52       22.42     13.13 o 
   8   7   6      100.93       77.01     14.93 o 
   9   7   6      156.12      131.69     26.51 o 
 -10   8   6       12.86        6.37     15.10 o 
  -9   8   6      246.35      268.57     21.09 o 
  -8   8   6       11.36       -4.26     13.54 o 
  -7   8   6       89.37       79.33     12.53 o 
  -6   8   6        2.25       10.45      7.38 o 
  -5   8   6     3203.20     3390.21     54.14 o 
  -4   8   6      177.36      219.54     12.36 o 
  -3   8   6     1145.53     1027.49     23.21 o 
  -2   8   6        4.62        3.76      5.86 o 
  -1   8   6      585.41      617.15     14.90 o 
   0   8   6        8.69       16.84      5.53 o 
   1   8   6     4891.91     4845.88     79.58 o 
   2   8   6       15.15       32.18      7.48 o 
   3   8   6     1014.47     1045.63     20.28 o 
   4   8   6       14.06        8.16      7.21 o 
   5   8   6       95.81       74.47     10.12 o 
   6   8   6      709.06      640.69     23.64 o 
   7   8   6      238.48      255.98     16.63 o 
   8   8   6       37.96       40.09     18.72 o 
   9   8   6      133.38      118.36     26.81 o 
 -10   9   6       14.90      -11.97     17.82 o 
  -9   9   6      465.83      437.03     28.43 o 
  -8   9   6     1548.81     1678.14     40.02 o 
  -7   9   6     1080.25     1088.82     30.12 o 
  -6   9   6     2318.24     2518.50     44.81 o 
  -5   9   6       28.65       12.73      8.04 o 
  -4   9   6      776.29      719.80     19.78 o 
  -3   9   6     1792.81     1816.41     40.17 o 
  -2   9   6     1055.96     1058.26     17.86 o 
  -1   9   6     2010.35     1965.12     38.31 o 
   0   9   6      896.56      815.87     20.38 o 
   1   9   6     3247.68     3436.40     62.43 o 
   2   9   6     1918.66     1944.20     38.20 o 
   3   9   6      575.87      535.67     15.13 o 
   4   9   6     1190.17     1222.99     33.03 o 
   5   9   6       67.11       60.47      9.72 o 
   6   9   6     1319.50     1297.64     44.65 o 
   7   9   6       38.20       16.54     12.98 o 
   8   9   6        0.32      -12.40     19.85 o 
   9   9   6        0.37      -22.90     24.83 o 
 -10  10   6        8.70       10.02     20.24 o 
  -9  10   6      270.13      205.36     22.77 o 
  -8  10   6      218.65      191.39     17.96 o 
  -7  10   6      388.18      323.68     19.28 o 
  -6  10   6      752.95      762.17     22.35 o 
  -5  10   6      134.05      121.16     13.17 o 
  -4  10   6     1746.09     1636.07     33.43 o 
  -3  10   6      934.12      903.01     27.45 o 
  -2  10   6      286.10      248.62     17.21 o 
  -1  10   6       95.39      102.86     12.12 o 
   0  10   6      468.44      436.22     12.38 o 
   1  10   6       83.04       61.27     14.43 o 
   2  10   6     2204.32     2173.63     45.22 o 
   3  10   6       47.89       53.86      8.16 o 
   4  10   6       64.80       56.48     10.26 o 
   5  10   6       17.32       29.50      9.21 o 
   6  10   6      351.16      251.63     22.95 o 
   7  10   6       96.28       57.40     26.13 o 
   8  10   6      443.60      350.86     31.46 o 
   9  10   6       11.39      -22.00     24.73 o 
 -10  11   6       56.29       62.99     21.43 o 
  -9  11   6      781.30      802.14     38.71 o 
  -8  11   6      111.92       98.56     17.41 o 
  -7  11   6     3883.65     4288.77     83.41 o 
  -6  11   6      155.40      131.31     12.89 o 
  -5  11   6     1147.92     1082.81     26.66 o 
  -4  11   6      635.69      658.87     23.11 o 
  -3  11   6     2011.08     2037.32     47.93 o 
  -2  11   6       51.91       19.22      7.55 o 
  -1  11   6     4039.00     4114.82     68.61 o 
   0  11   6      396.66      432.71     13.05 o 
   1  11   6      442.79      447.37     21.02 o 
   2  11   6      280.34      256.46     25.64 o 
   3  11   6      583.94      598.21     25.21 o 
   4  11   6        8.52       -1.51      8.36 o 
   5  11   6     1132.68     1151.61     43.54 o 
   6  11   6      186.38      185.14     18.82 o 
   7  11   6      284.43      237.16     40.76 o 
   8  11   6        0.09        7.37     15.87 o 
 -10  12   6      237.53      254.84     24.35 o 
  -9  12   6       80.03       48.94     20.42 o 
  -8  12   6        5.05        5.28     12.97 o 
  -7  12   6      874.18      807.22     28.11 o 
  -6  12   6      530.26      504.13     19.44 o 
  -5  12   6      484.92      483.54     21.95 o 
  -4  12   6     1481.63     1555.27     36.51 o 
  -3  12   6     2574.50     2639.57     46.56 o 
  -2  12   6      478.66      479.57     14.78 o 
  -1  12   6      111.76       98.37      7.29 o 
   0  12   6     2220.76     2313.63     52.00 o 
   1  12   6     2477.06     2538.86     60.50 o 
   2  12   6      979.66     1058.72     46.74 o 
   3  12   6        2.71       -3.23      9.58 o 
   4  12   6       30.88       13.20     10.09 o 
   5  12   6       33.76       15.25     11.99 o 
   6  12   6       71.14       57.28     18.77 o 
   7  12   6      202.50      160.45     25.43 o 
   8  12   6      403.28      406.44     33.71 o 
  -9  13   6        6.29        2.59     20.61 o 
  -8  13   6     1838.47     2007.41     59.37 o 
  -7  13   6       21.67        2.06     13.88 o 
  -6  13   6       44.29       34.61     11.83 o 
  -5  13   6       48.92       20.78     11.30 o 
  -4  13   6       39.62        9.38     15.93 o 
  -3  13   6      887.39      932.05     25.88 o 
  -2  13   6     3890.49     4012.99     67.84 o 
  -1  13   6      507.51      529.03     16.46 o 
   0  13   6     1235.59     1184.24     38.52 o 
   1  13   6       20.00       20.84     12.92 o 
   2  13   6      214.30      195.96     18.26 o 
   3  13   6      241.63      200.21     26.64 o 
   4  13   6        7.61       12.13     11.11 o 
   5  13   6       33.09       27.20     13.84 o 
   6  13   6      663.67      656.59     32.82 o 
   7  13   6       53.35       34.42     26.54 o 
   8  13   6        3.35       -7.50     24.33 o 
  -9  14   6      232.06      196.98     28.32 o 
  -8  14   6      102.44       98.13     21.03 o 
  -7  14   6       29.47       32.34     14.29 o 
  -6  14   6      812.50      780.07     34.83 o 
  -5  14   6      767.58      772.63     27.58 o 
  -4  14   6      286.95      223.50     17.05 o 
  -3  14   6     5669.16     6030.21    117.77 o 
  -2  14   6        0.21       -4.72      6.22 o 
  -1  14   6       68.78       65.09      7.27 o 
   0  14   6      321.52      319.51     17.07 o 
   1  14   6     1619.40     1686.85     49.52 o 
   2  14   6       81.63       65.11     13.39 o 
   3  14   6      168.95      145.66     17.45 o 
   4  14   6       20.85       22.61     13.88 o 
   5  14   6        7.09        2.30     24.97 o 
   6  14   6      184.54      170.84     26.47 o 
   7  14   6     1171.37     1193.23     51.87 o 
   8  14   6      185.67      179.77     35.64 o 
  -9  15   6        1.48        5.10     24.68 o 
  -8  15   6      192.23      181.56     25.89 o 
  -7  15   6      890.60      822.65     29.72 o 
  -6  15   6      408.94      391.57     25.30 o 
  -5  15   6      121.74       80.15     15.12 o 
  -4  15   6        0.47       10.67     12.67 o 
  -3  15   6       15.70        8.60      8.90 o 
  -2  15   6     2785.09     2873.17     55.97 o 
  -1  15   6     3070.06     3300.67     64.46 o 
   0  15   6      536.36      588.98     29.16 o 
   1  15   6       30.43        8.02     14.46 o 
   2  15   6      212.06      194.32     20.87 o 
   3  15   6      318.50      299.11     23.99 o 
   4  15   6       67.12       64.29     18.96 o 
   5  15   6      485.24      426.37     27.02 o 
   6  15   6       89.57       92.05     22.83 o 
   7  15   6        1.75      -19.88     19.88 o 
  -8  16   6      309.87      323.92     27.03 o 
  -7  16   6       27.22       43.26     14.74 o 
  -6  16   6      569.33      570.95     25.87 o 
  -5  16   6      184.05      108.37     13.66 o 
  -4  16   6      650.68      682.97     29.87 o 
  -3  16   6       57.09       31.25     14.82 o 
  -2  16   6      394.99      375.82     26.22 o 
  -1  16   6       17.37        8.84      9.79 o 
   0  16   6     1540.57     1605.04     48.90 o 
   1  16   6        0.64       -9.74     17.11 o 
   2  16   6      512.51      448.27     27.98 o 
   3  16   6      132.41      113.80     20.69 o 
   4  16   6      117.66       71.06     20.09 o 
   5  16   6       57.80       21.56     17.51 o 
   6  16   6      243.51      253.86     30.71 o 
   7  16   6       25.95       19.58     22.61 o 
  -8  17   6        8.11       10.30     25.75 o 
  -7  17   6     1340.06     1459.98     53.15 o 
  -6  17   6      245.06      209.30     25.51 o 
  -5  17   6      111.68       81.79     15.54 o 
  -4  17   6      267.39      224.17     20.74 o 
  -3  17   6       43.67       17.95     15.43 o 
  -2  17   6       20.06       15.32     10.83 o 
  -1  17   6     1025.31     1110.26     31.30 o 
   0  17   6      206.16      201.67     21.68 o 
   1  17   6      234.21      232.45     18.70 o 
   2  17   6      343.57      270.76     21.21 o 
   3  17   6       95.66       71.61     16.63 o 
   4  17   6      787.06      767.47     43.87 o 
   5  17   6      325.89      429.53     35.58 o 
   6  17   6      182.46      188.40     26.05 o 
   7  17   6      257.65      189.09     30.63 o 
  -8  18   6       51.87       28.10     22.82 o 
  -7  18   6        0.63      -22.45     22.45 o 
  -6  18   6       12.89       12.95     15.61 o 
  -5  18   6     3345.74     3440.86    145.12 o 
  -4  18   6      424.08      403.02     27.50 o 
  -3  18   6       92.04       63.33     19.15 o 
  -2  18   6      543.31      490.15     29.80 o 
  -1  18   6      231.01      207.97     16.54 o 
   0  18   6       20.72       16.07     12.56 o 
   1  18   6       11.58      -12.54     12.54 o 
   2  18   6      152.65      128.04     19.66 o 
   3  18   6      520.69      523.82     29.78 o 
   4  18   6       21.81       -2.79     37.28 o 
   5  18   6       63.82       12.29     27.02 o 
   6  18   6      166.98      148.39     26.37 o 
  -7  19   6      113.72      108.47     49.58 o 
  -6  19   6     1827.74     1990.21     75.84 o 
  -5  19   6      467.82      446.22     44.86 o 
  -4  19   6      129.92       63.02     34.05 o 
  -3  19   6      224.13      164.73     26.46 o 
  -2  19   6     2088.80     2279.94     65.20 o 
  -1  19   6       85.51       62.31     19.09 o 
   0  19   6     1514.62     1614.98     49.45 o 
   1  19   6      237.31      274.63     23.44 o 
   2  19   6      345.16      326.82     27.05 o 
   3  19   6       38.36       39.02     24.41 o 
   4  19   6     1225.96     1351.77     58.86 o 
   5  19   6       28.24      -14.27     32.55 o 
   6  19   6      208.55      166.96     36.44 o 
  -7  20   6       44.76       89.29     30.59 o 
  -6  20   6      404.01      415.36     36.78 o 
  -5  20   6      417.21      387.74     33.28 o 
  -4  20   6      943.87      964.17     48.23 o 
  -3  20   6        4.66       -8.95     25.08 o 
  -2  20   6       17.29       13.82     21.49 o 
  -1  20   6      200.71      150.12     19.18 o 
   0  20   6      637.90      651.73     30.08 o 
   1  20   6       57.07       42.91     14.35 o 
   2  20   6      439.18      481.28     36.40 o 
   3  20   6      739.74      742.95     39.81 o 
   4  20   6       57.08       41.09     26.28 o 
   5  20   6       22.08       35.60     37.72 o 
  -6  21   6       37.92        2.99     35.10 o 
  -5  21   6        9.54       47.72     28.89 o 
  -4  21   6        9.75       13.77     17.81 o 
  -3  21   6      246.45      197.87     47.46 o 
  -2  21   6        8.24        7.26     17.98 o 
  -1  21   6     1181.43     1225.56     48.24 o 
   0  21   6       12.84       21.04     16.52 o 
   1  21   6      487.09      522.21     33.18 o 
   2  21   6      307.23      280.81     22.89 o 
   3  21   6       20.16       26.04     24.66 o 
   4  21   6       75.12       43.55     26.23 o 
   5  21   6     1048.29     1171.81     69.23 o 
  -5  22   6       22.94       27.57     42.43 o 
  -4  22   6      997.46     1050.51     63.63 o 
  -3  22   6      105.82       68.91     24.87 o 
  -2  22   6        2.15      -19.44     21.35 o 
  -1  22   6       33.00       27.66     22.90 o 
   0  22   6      761.43      788.14     42.50 o 
   1  22   6      119.38      106.27     18.41 o 
   2  22   6      968.44     1085.91     43.43 o 
   3  22   6      152.34      140.35     27.55 o 
   4  22   6      528.70      544.55     64.07 o 
  -4  23   6       18.61       15.19     30.36 o 
  -3  23   6      166.02       96.94     26.57 o 
  -2  23   6      327.23      337.35     33.52 o 
  -1  23   6      373.96      367.33     39.53 o 
   0  23   6        2.84        8.92     21.42 o 
   1  23   6      335.85      342.36     58.16 o 
   2  23   6       42.92        2.73     26.96 o 
   3  23   6      312.81      342.30     30.66 o 
  -3  24   6     1226.38     1336.37     93.96 o 
  -2  24   6        1.03       21.72     23.02 o 
  -1  24   6      143.67      105.69     25.09 o 
   0  24   6       81.52       73.92     27.61 o 
   1  24   6     1951.90     2267.46     94.20 o 
   2  24   6        4.74      -18.55     31.71 o 
 -11   0   7      420.79      448.91     64.34 o 
  -9   0   7     2290.90     2502.99     87.19 o 
  -7   0   7       19.03        6.08     17.85 o 
  -5   0   7     1607.80     1647.22     46.45 o 
  -3   0   7     4077.50     4249.00    115.73 o 
  -1   0   7      168.89      141.25     18.83 o 
   1   0   7      812.20      775.96     27.51 o 
   3   0   7     4562.10     4678.77    103.56 o 
   5   0   7        7.50       -5.58     10.00 o 
   7   0   7      129.09      136.71     21.32 o 
   9   0   7       64.57       22.23     44.21 o 
 -11   1   7       60.02       64.45     28.67 o 
 -10   1   7        4.95        1.88     18.77 o 
  -9   1   7      141.15      114.30     20.51 o 
  -8   1   7      193.97      190.67     14.91 o 
  -7   1   7       82.10       76.00     12.21 o 
  -6   1   7      465.32      456.34     22.64 o 
  -5   1   7       23.49        5.62      5.71 o 
  -4   1   7      113.91      114.51     10.40 o 
  -3   1   7     1017.24     1147.81     25.58 o 
  -2   1   7     5934.14     6379.17     91.97 o 
  -1   1   7     5336.06     5443.56     77.94 o 
   0   1   7     3650.68     3743.90     61.25 o 
   1   1   7      276.44      376.93     12.81 o 
   2   1   7       10.73        5.81      5.84 o 
   3   1   7      256.99      259.79     10.86 o 
   4   1   7      769.76      788.00     24.82 o 
   5   1   7      294.84      346.83     17.97 o 
   6   1   7      199.42      195.16     13.65 o 
   7   1   7       21.38       -2.03     10.31 o 
   8   1   7        2.71       -7.93     15.48 o 
   9   1   7        4.45       -6.95     25.86 o 
 -11   2   7      320.33      270.27     32.48 o 
 -10   2   7     1147.14     1240.78     43.53 o 
  -9   2   7      455.10      409.67     27.21 o 
  -8   2   7      217.17      180.99     16.29 o 
  -7   2   7        0.73       17.53     11.17 o 
  -6   2   7      620.11      597.39     18.73 o 
  -5   2   7       72.12       46.21      8.43 o 
  -4   2   7     3582.12     3643.28     65.03 o 
  -3   2   7      289.64      310.10     10.07 o 
  -2   2   7     3519.01     3581.66     55.09 o 
  -1   2   7       33.24       39.94      5.88 o 
   0   2   7       82.66       87.05      7.79 o 
   1   2   7     1235.53     1218.11     29.61 o 
   2   2   7     2054.51     2009.10     38.00 o 
   3   2   7     1985.02     2087.99     33.61 o 
   4   2   7     1621.19     1676.35     29.94 o 
   5   2   7      932.23      941.19     34.82 o 
   6   2   7      908.26      940.23     27.33 o 
   7   2   7       80.95       57.89     11.59 o 
   8   2   7      183.22      197.04     20.74 o 
   9   2   7       14.75       29.38     21.26 o 
 -10   3   7      130.41      102.02     19.65 o 
  -9   3   7        2.00        3.55     14.89 o 
  -8   3   7        2.14       -5.14     12.76 o 
  -7   3   7       45.59       38.76      9.75 o 
  -6   3   7      303.85      274.77     22.17 o 
  -5   3   7      278.88      276.59     13.34 o 
  -4   3   7       98.25       84.09      6.29 o 
  -3   3   7      577.64      536.93     13.82 o 
  -2   3   7       56.33       55.98      5.84 o 
  -1   3   7     2845.38     2918.82     54.41 o 
   0   3   7      387.98      363.70     11.57 o 
   1   3   7     1001.55     1004.39     20.25 o 
   2   3   7      875.38      888.96     17.78 o 
   3   3   7      475.46      382.18     15.68 o 
   4   3   7      716.61      690.96     17.32 o 
   5   3   7      533.89      471.78     16.48 o 
   6   3   7        5.95        2.20      9.15 o 
   7   3   7       15.53        8.31     12.17 o 
   8   3   7       20.92        7.37     17.27 o 
   9   3   7        0.79       -0.59     19.29 o 
 -10   4   7      594.22      650.74     33.12 o 
  -9   4   7       21.63       33.34     12.97 o 
  -8   4   7      116.67      108.43     12.59 o 
  -7   4   7      255.13      241.56     14.70 o 
  -6   4   7     1596.64     1588.68     33.16 o 
  -5   4   7      730.08      711.49     22.36 o 
  -4   4   7     2840.56     2874.92     63.34 o 
  -3   4   7      104.22      106.14     12.34 o 
  -2   4   7      980.32      951.40     17.38 o 
  -1   4   7      439.84      388.46     11.65 o 
   0   4   7     1245.36     1196.34     23.10 o 
   1   4   7      600.15      529.84     20.78 o 
   2   4   7     2014.60     2012.65     35.56 o 
   3   4   7     1421.15     1579.70     30.74 o 
   4   4   7        9.28       36.86      7.49 o 
   5   4   7     1238.45     1182.12     26.32 o 
   6   4   7        0.64       -0.99      8.15 o 
   7   4   7        4.98        3.54     16.50 o 
   8   4   7      217.85      255.67     22.49 o 
   9   4   7      334.55      344.70     37.27 o 
 -10   5   7      136.02      137.46     23.25 o 
  -9   5   7       23.54       20.58     11.82 o 
  -8   5   7      710.54      657.90     25.55 o 
  -7   5   7      186.26      196.90     19.33 o 
  -6   5   7     2222.67     2253.75     44.01 o 
  -5   5   7        1.71       -7.98      7.98 o 
  -4   5   7      121.76      110.94     10.93 o 
  -3   5   7      184.06      198.96     11.51 o 
  -2   5   7      705.58      612.61     13.91 o 
  -1   5   7      970.79     1035.95     20.36 o 
   0   5   7     1209.16     1082.67     20.47 o 
   1   5   7      114.38      103.72      7.81 o 
   2   5   7      163.04      162.48      8.87 o 
   3   5   7      212.16      187.32      9.50 o 
   4   5   7     2089.96     2088.36     40.31 o 
   5   5   7        5.78       -5.82      7.56 o 
   6   5   7       11.21        2.97      8.66 o 
   7   5   7        0.32        0.33     12.50 o 
   8   5   7        0.26       18.91     16.38 o 
   9   5   7       28.38      -14.26     24.02 o 
 -10   6   7       92.89       76.72     20.94 o 
  -9   6   7      488.24      499.81     22.87 o 
  -8   6   7       37.22       42.02     11.54 o 
  -7   6   7       11.87       10.37     11.27 o 
  -6   6   7       19.75       23.48      7.33 o 
  -5   6   7     1679.14     1806.57     31.81 o 
  -4   6   7     2076.67     2001.18     37.56 o 
  -3   6   7     2881.48     2764.36     52.28 o 
  -2   6   7      342.26      369.14     18.76 o 
  -1   6   7       24.17       18.56      5.71 o 
   0   6   7      202.47      180.39      9.23 o 
   1   6   7     2251.28     2254.12     32.25 o 
   2   6   7     1211.22     1297.99     25.77 o 
   3   6   7     2190.47     2227.63     44.71 o 
   4   6   7        7.60        5.41      6.38 o 
   5   6   7        0.21       12.74      8.57 o 
   6   6   7      209.70      157.93     13.31 o 
   7   6   7      602.05      576.53     27.42 o 
   8   6   7        4.08        3.34     17.81 o 
   9   6   7      254.33      277.10     32.99 o 
 -10   7   7       39.69       27.49     16.33 o 
  -9   7   7      103.51       59.27     14.56 o 
  -8   7   7      311.82      302.15     22.11 o 
  -7   7   7     1964.74     2122.79     47.46 o 
  -6   7   7      277.33      232.83     13.03 o 
  -5   7   7      207.10      209.68     16.77 o 
  -4   7   7      151.52      130.99     10.34 o 
  -3   7   7      284.55      217.58     12.20 o 
  -2   7   7     1379.86     1302.20     29.92 o 
  -1   7   7       66.79       80.98      7.38 o 
   0   7   7      160.01      104.53      9.40 o 
   1   7   7     1446.32     1567.46     30.54 o 
   2   7   7       40.61       25.19      6.05 o 
   3   7   7      287.04      282.24     12.65 o 
   4   7   7      391.38      431.16     15.58 o 
   5   7   7     2595.83     2879.73     63.73 o 
   6   7   7       32.88       24.55     10.69 o 
   7   7   7      202.07      202.15     17.84 o 
   8   7   7       27.79       25.23     16.94 o 
 -10   8   7      136.77      149.43     22.89 o 
  -9   8   7      130.03       95.42     17.31 o 
  -8   8   7      701.66      629.14     24.18 o 
  -7   8   7      116.94       79.73     15.35 o 
  -6   8   7      800.29      757.78     22.95 o 
  -5   8   7      167.14      102.28     11.19 o 
  -4   8   7     2179.82     2194.43     37.84 o 
  -3   8   7       62.37       41.21     10.49 o 
  -2   8   7     1436.74     1275.64     33.04 o 
  -1   8   7      326.94      286.13     11.81 o 
   0   8   7      780.22      681.55     20.52 o 
   1   8   7       59.62       25.06      7.34 o 
   2   8   7     1939.91     2054.06     39.69 o 
   3   8   7        1.62       -0.42      6.51 o 
   4   8   7      916.96      911.41     23.19 o 
   5   8   7        0.11       -4.68      8.64 o 
   6   8   7       15.31       34.86     12.98 o 
   7   8   7       39.51       -0.31     18.54 o 
   8   8   7      311.78      348.53     49.27 o 
 -10   9   7       45.12       37.78     19.13 o 
  -9   9   7      121.04      124.02     18.54 o 
  -8   9   7     2554.36     2560.41     58.86 o 
  -7   9   7     4754.91     5104.52     92.76 o 
  -6   9   7      696.90      681.53     21.15 o 
  -5   9   7      833.38      862.60     22.26 o 
  -4   9   7      140.98      121.94     11.20 o 
  -3   9   7     2055.74     2237.86     46.04 o 
  -2   9   7     1377.01     1347.39     33.23 o 
  -1   9   7      618.96      541.49     19.12 o 
   0   9   7      317.86      236.13     22.66 o 
   1   9   7       21.66       15.04      9.75 o 
   2   9   7        0.90       -0.91     12.48 o 
   3   9   7      217.28      240.99     17.62 o 
   4   9   7        8.28        2.43      8.89 o 
   5   9   7      988.74     1074.97     58.09 o 
   6   9   7      503.42      510.77     34.09 o 
   7   9   7       96.29       94.01     26.82 o 
   8   9   7       32.50       11.17     18.60 o 
 -10  10   7        8.51        7.98     20.15 o 
  -9  10   7     1057.37     1176.40     46.41 o 
  -8  10   7     1776.95     1714.87     43.16 o 
  -7  10   7       28.77      -12.11     12.11 o 
  -6  10   7      284.82      230.96     13.71 o 
  -5  10   7      429.60      446.97     17.21 o 
  -4  10   7       12.13       18.12      8.72 o 
  -3  10   7     1606.60     1581.64     39.20 o 
  -2  10   7        1.18       -3.16      3.88 o 
  -1  10   7        4.48       -2.73      9.14 o 
   0  10   7      174.17      157.95     12.75 o 
   1  10   7     2415.66     2479.34     52.91 o 
   2  10   7     1121.37     1239.43     38.92 o 
   3  10   7      505.52      540.39     27.49 o 
   4  10   7      677.92      615.54     23.48 o 
   5  10   7      628.49      601.85     29.77 o 
   6  10   7       77.65       78.47     22.42 o 
   7  10   7      568.78      596.78     66.02 o 
   8  10   7      248.96      273.37     35.52 o 
  -9  11   7      597.25      483.32     36.12 o 
  -8  11   7     3023.68     3085.69     73.86 o 
  -7  11   7       55.49       57.67     15.08 o 
  -6  11   7     1943.24     2145.42     43.45 o 
  -5  11   7     1085.80      993.13     25.60 o 
  -4  11   7       37.25       36.48     10.80 o 
  -3  11   7      304.17      242.98     15.74 o 
  -2  11   7      227.39      189.62     14.30 o 
  -1  11   7      418.15      427.48     28.13 o 
   0  11   7      686.30      740.07     23.47 o 
   1  11   7       34.16       27.38     12.32 o 
   2  11   7       21.46        4.38     13.02 o 
   3  11   7      377.14      369.56     26.37 o 
   4  11   7      375.32      349.85     18.39 o 
   5  11   7       19.54       -0.23     12.92 o 
   6  11   7     1867.43     1854.72     76.39 o 
   7  11   7        5.33      -28.66     28.66 o 
   8  11   7        2.50       -1.25     31.13 o 
  -9  12   7      846.16      754.27     52.74 o 
  -8  12   7       61.81       24.30     16.98 o 
  -7  12   7        0.66       -2.77     13.44 o 
  -6  12   7       16.15        1.75      9.56 o 
  -5  12   7     3916.21     4093.71     76.72 o 
  -4  12   7      693.05      696.43     24.08 o 
  -3  12   7     1509.15     1523.84     39.88 o 
  -2  12   7      974.11      990.82     25.45 o 
  -1  12   7      516.46      555.26     17.97 o 
   0  12   7       40.99       11.96     13.04 o 
   1  12   7      584.98      629.34     39.90 o 
   2  12   7      783.95      929.74     39.81 o 
   3  12   7     1085.23     1133.04     36.55 o 
   4  12   7        0.71       10.90     13.29 o 
   5  12   7        6.39        4.82     13.89 o 
   6  12   7       18.87        8.21     20.78 o 
   7  12   7      375.60      344.03     40.01 o 
   8  12   7      306.63      356.31     65.57 o 
  -9  13   7      589.01      489.86     34.16 o 
  -8  13   7      207.15      154.58     20.12 o 
  -7  13   7     1268.85     1346.52     39.51 o 
  -6  13   7      243.17      197.09     16.87 o 
  -5  13   7     1248.63     1244.55     45.63 o 
  -4  13   7     3001.78     3176.82     65.98 o 
  -3  13   7      611.82      536.37     37.08 o 
  -2  13   7       72.66       60.75      9.52 o 
  -1  13   7     2439.26     2545.53     53.28 o 
   0  13   7       36.68       27.31     13.69 o 
   1  13   7      664.17      680.92     27.36 o 
   2  13   7      157.84      127.97     14.93 o 
   3  13   7      442.84      417.83     40.86 o 
   4  13   7        0.22       13.79     14.37 o 
   5  13   7      273.12      309.95     26.16 o 
   6  13   7       10.75        1.23     27.36 o 
   7  13   7      497.11      487.78     47.77 o 
  -9  14   7        7.18      -16.83     19.77 o 
  -8  14   7       94.14       79.36     24.63 o 
  -7  14   7        6.41       12.99     13.41 o 
  -6  14   7      697.91      649.12     25.05 o 
  -5  14   7      152.80      148.28     18.00 o 
  -4  14   7     1655.65     1669.86     41.77 o 
  -3  14   7       23.16       14.28     12.67 o 
  -2  14   7      138.23      110.40     14.08 o 
  -1  14   7      912.47      929.73     28.09 o 
   0  14   7      396.99      395.89     25.55 o 
   1  14   7     1058.21     1048.92     43.98 o 
   2  14   7     1132.34     1253.15     48.31 o 
   3  14   7       74.14       60.93     18.10 o 
   4  14   7       23.57       -7.80     15.52 o 
   5  14   7        0.78       30.99     24.89 o 
   6  14   7      367.34      295.12     32.10 o 
   7  14   7       74.46       61.91     27.00 o 
  -8  15   7        9.18        5.71     20.86 o 
  -7  15   7      261.23      249.64     22.01 o 
  -6  15   7      537.58      580.91     28.14 o 
  -5  15   7      196.56      150.53     16.33 o 
  -4  15   7       75.05       43.77     14.47 o 
  -3  15   7       69.11       41.97     19.05 o 
  -2  15   7      213.07      171.92     23.66 o 
  -1  15   7      205.94      221.05     15.55 o 
   0  15   7     2407.57     2503.55     59.35 o 
   1  15   7      380.41      390.79     26.44 o 
   2  15   7      122.38      111.69     16.65 o 
   3  15   7      125.54      110.95     18.98 o 
   4  15   7       71.73       88.37     22.51 o 
   5  15   7      345.57      381.10     36.58 o 
   6  15   7      391.82      471.57     38.23 o 
   7  15   7      219.53      226.90     29.66 o 
  -8  16   7       13.51       -3.28     16.74 o 
  -7  16   7       22.25       -0.97     13.96 o 
  -6  16   7       17.95       25.32     14.66 o 
  -5  16   7      561.81      466.92     24.80 o 
  -4  16   7      133.12      104.84     23.09 o 
  -3  16   7      199.23      204.69     29.15 o 
  -2  16   7       36.22       12.09     14.65 o 
  -1  16   7       10.31       19.78     21.38 o 
   0  16   7      248.95      200.15     17.94 o 
   1  16   7     1149.81     1219.36     45.70 o 
   2  16   7       32.74       40.88     17.85 o 
   3  16   7      431.18      482.62     43.81 o 
   4  16   7       12.16       -6.36     21.30 o 
   5  16   7       13.84       -4.99     22.36 o 
   6  16   7       38.30        0.81     26.74 o 
  -7  17   7       42.67       47.36     26.02 o 
  -6  17   7     1460.72     1580.66     61.08 o 
  -5  17   7       58.41       28.31     23.85 o 
  -4  17   7       30.92        9.83     28.20 o 
  -3  17   7      148.37      118.60     20.56 o 
  -2  17   7      804.47      816.52     32.03 o 
  -1  17   7     1441.91     1552.17     56.05 o 
   0  17   7      850.48      962.97     32.30 o 
   1  17   7      144.30      140.82     16.95 o 
   2  17   7      128.94       48.32     17.97 o 
   3  17   7        0.62       10.73     16.36 o 
   4  17   7     1025.80     1162.34     57.35 o 
   5  17   7       98.04       72.98     25.52 o 
   6  17   7      223.52      241.67     37.94 o 
  -7  18   7       23.47       -6.46     27.04 o 
  -6  18   7      654.26      651.34     45.17 o 
  -5  18   7       19.97      -12.19     19.09 o 
  -4  18   7     1228.77     1276.72     65.01 o 
  -3  18   7        8.78       -2.20     26.28 o 
  -2  18   7       93.72       51.37     17.15 o 
  -1  18   7       86.08       63.52     17.54 o 
   0  18   7      310.36      324.97     61.22 o 
   1  18   7      256.67      276.60     19.35 o 
   2  18   7      146.24      160.47     25.21 o 
   3  18   7      118.84      105.34     27.39 o 
   4  18   7       90.59       18.71     27.08 o 
   5  18   7       30.92       21.21     25.95 o 
  -6  19   7      327.93      309.13     44.72 o 
  -5  19   7      289.14      235.65     29.36 o 
  -4  19   7      274.09      208.65     28.43 o 
  -3  19   7      301.36      342.09     37.03 o 
  -2  19   7      281.51      252.17     24.98 o 
  -1  19   7     1237.23     1233.48     50.70 o 
   0  19   7      186.20      130.54     25.19 o 
   1  19   7      327.50      309.78     23.11 o 
   2  19   7       45.55       51.49     16.81 o 
   3  19   7      357.02      337.87     37.42 o 
   4  19   7        1.49       14.92     30.91 o 
   5  19   7      709.76      719.47     70.57 o 
  -6  20   7       81.32       86.69     32.31 o 
  -5  20   7      122.55       55.58     20.55 o 
  -4  20   7      461.06      485.96     42.31 o 
  -3  20   7       30.50       12.47     28.70 o 
  -2  20   7        1.91       12.39     20.68 o 
  -1  20   7      316.13      310.00     27.74 o 
   0  20   7        0.86       -7.26     23.97 o 
   1  20   7       77.59       72.80     23.81 o 
   2  20   7      590.57      710.71     31.37 o 
   3  20   7      402.25      386.09     41.29 o 
   4  20   7      263.86      258.38     39.24 o 
  -5  21   7      478.22      461.71     56.29 o 
  -4  21   7       75.53       21.94     25.68 o 
  -3  21   7        0.13       18.32     21.20 o 
  -2  21   7      785.85      733.77     53.64 o 
  -1  21   7        0.73      -19.46     19.46 o 
   0  21   7     1344.65     1396.71     60.48 o 
   1  21   7        0.12       14.19     19.76 o 
   2  21   7       40.63       14.13     27.41 o 
   3  21   7      241.29      213.61     30.34 o 
   4  21   7      332.24      386.51     41.32 o 
  -4  22   7      247.74      175.95     31.15 o 
  -3  22   7      565.96      469.25     36.06 o 
  -2  22   7        0.53        7.29     22.35 o 
  -1  22   7        5.95      -17.67     20.22 o 
   0  22   7       20.10      -18.86     21.17 o 
   1  22   7      725.51      789.33     61.47 o 
   2  22   7       45.40      -24.26     31.82 o 
   3  22   7      335.22      378.76     54.24 o 
  -3  23   7      367.08      352.38     38.61 o 
  -2  23   7      124.25      101.56     26.98 o 
  -1  23   7      277.54      182.83     27.18 o 
   0  23   7      583.12      552.82     38.53 o 
   1  23   7      207.53      268.40     28.03 o 
 -10   0   8      638.98      767.55     47.30 o 
  -8   0   8       12.01       -4.59     19.22 o 
  -6   0   8       33.91       13.30     23.28 o 
  -4   0   8    14610.17    16567.38    392.98 o 
  -2   0   8     3170.87     3588.74     92.79 o 
   0   0   8      880.45      887.29     29.14 o 
   2   0   8       93.69       94.16     14.49 o 
   4   0   8      478.34      573.98     34.98 o 
   6   0   8       81.18       65.03     17.42 o 
   8   0   8      450.78      397.79     45.23 o 
 -10   1   8        0.02      -18.26     20.27 o 
  -9   1   8      139.43      106.24     17.74 o 
  -8   1   8       12.62        5.87     14.46 o 
  -7   1   8       19.55       15.87     14.12 o 
  -6   1   8      209.49      199.76     22.84 o 
  -5   1   8     1620.36     1648.53     32.68 o 
  -4   1   8      114.06       86.52      7.83 o 
  -3   1   8      333.59      330.37     12.29 o 
  -2   1   8      916.35      932.91     20.32 o 
  -1   1   8     1204.87     1289.34     26.37 o 
   0   1   8     2597.49     2526.41     48.43 o 
   1   1   8      902.97      898.44     23.34 o 
   2   1   8       99.67       70.79     10.78 o 
   3   1   8      342.63      368.29     21.56 o 
   4   1   8      191.94      152.31     11.47 o 
   5   1   8      172.20      141.39     12.36 o 
   6   1   8       67.53       42.60     14.78 o 
   7   1   8      149.52      132.94     20.82 o 
   8   1   8       38.52       23.78     16.46 o 
 -10   2   8      616.21      631.30     33.30 o 
  -9   2   8      936.70     1091.40     41.05 o 
  -8   2   8       95.12      104.00     21.05 o 
  -7   2   8      245.15      231.83     22.60 o 
  -6   2   8      370.06      333.00     19.38 o 
  -5   2   8     1414.67     1387.49     35.20 o 
  -4   2   8     1664.50     1662.97     32.57 o 
  -3   2   8     2416.31     2551.14     43.66 o 
  -2   2   8       45.11       37.62      6.55 o 
  -1   2   8      585.70      644.18     16.73 o 
   0   2   8      830.52      840.75     23.80 o 
   1   2   8      819.69      704.17     21.24 o 
   2   2   8        1.86       11.98      8.69 o 
   3   2   8      126.72      134.25     12.47 o 
   4   2   8      230.07      213.48     13.85 o 
   5   2   8       15.49       -3.29     10.29 o 
   6   2   8        2.57       -0.72      9.21 o 
   7   2   8      183.01      169.72     18.63 o 
   8   2   8       14.79       22.16     17.69 o 
 -10   3   8       28.87       12.87     17.50 o 
  -9   3   8      136.25      107.10     18.37 o 
  -8   3   8      335.34      371.05     26.23 o 
  -7   3   8      123.12      110.83     13.70 o 
  -6   3   8      490.37      486.72     24.07 o 
  -5   3   8       10.87        6.17      9.45 o 
  -4   3   8       30.80       22.68      7.26 o 
  -3   3   8      132.76      112.04      8.80 o 
  -2   3   8     3012.60     3096.25     53.11 o 
  -1   3   8      221.15      183.77      9.40 o 
   0   3   8     3879.44     4189.51     64.53 o 
   1   3   8       82.46       89.57     10.88 o 
   2   3   8       20.43       19.29      6.19 o 
   3   3   8     1345.34     1371.22     31.34 o 
   4   3   8       87.41       68.05     11.17 o 
   5   3   8      270.59      293.01     17.63 o 
   6   3   8     1142.78     1221.65     39.03 o 
   7   3   8        2.41       -0.18     12.49 o 
   8   3   8       68.90      126.13     25.06 o 
 -10   4   8      286.80      254.15     24.14 o 
  -9   4   8      257.33      274.87     26.77 o 
  -8   4   8       87.65       53.47     19.60 o 
  -7   4   8       85.61       83.52     15.21 o 
  -6   4   8       43.83       33.47     10.05 o 
  -5   4   8     1546.51     1629.89     39.06 o 
  -4   4   8      723.30      626.75     23.52 o 
  -3   4   8     3913.38     4076.56     78.55 o 
  -2   4   8     1381.92     1289.56     26.50 o 
  -1   4   8       32.44       18.12      6.28 o 
   0   4   8     2778.44     2888.14     50.31 o 
   1   4   8     1531.45     1621.48     26.09 o 
   2   4   8     1638.18     1680.31     33.47 o 
   3   4   8        4.44        6.34      9.21 o 
   4   4   8      138.84       98.78     13.75 o 
   5   4   8        0.25       -7.59      9.48 o 
   6   4   8      180.11      148.27     19.01 o 
   7   4   8      318.22      347.90     25.04 o 
   8   4   8       17.18       13.89     17.99 o 
 -10   5   8       51.10       22.50     18.74 o 
  -9   5   8       71.16       58.17     18.72 o 
  -8   5   8        7.97       -6.77     15.38 o 
  -7   5   8     1006.15     1047.94     27.21 o 
  -6   5   8       11.67       23.27     10.62 o 
  -5   5   8      687.35      628.18     31.42 o 
  -4   5   8       20.98       11.61      8.65 o 
  -3   5   8        1.39        2.36      6.72 o 
  -2   5   8      191.80      193.41     11.91 o 
  -1   5   8     4337.99     4397.97     68.40 o 
   0   5   8      135.32      125.46     12.66 o 
   1   5   8      511.81      473.41     20.21 o 
   2   5   8      141.68      124.43     11.65 o 
   3   5   8      117.10      126.74     12.83 o 
   4   5   8       88.02       79.24     11.75 o 
   5   5   8      778.60      864.46     29.83 o 
   6   5   8      367.65      304.00     24.06 o 
   7   5   8      249.91      302.48     36.48 o 
   8   5   8        5.09        1.69     22.10 o 
 -10   6   8      344.36      406.45     36.33 o 
  -9   6   8       31.53       48.81     21.61 o 
  -8   6   8       58.39       26.47     15.37 o 
  -7   6   8       89.65       57.69     16.82 o 
  -6   6   8      529.86      454.37     18.65 o 
  -5   6   8        9.82       14.06      8.39 o 
  -4   6   8     1008.81     1027.44     27.38 o 
  -3   6   8      287.59      253.86     15.01 o 
  -2   6   8      568.47      580.84     20.10 o 
  -1   6   8       92.26       62.35     11.19 o 
   0   6   8      167.96      130.36     13.68 o 
   1   6   8       24.28       16.80      8.60 o 
   2   6   8     3428.00     3566.51     70.69 o 
   3   6   8      208.34      207.39     13.68 o 
   4   6   8      224.24      246.82     15.59 o 
   5   6   8       89.27       92.85     14.52 o 
   6   6   8        8.51        6.76     11.46 o 
   7   6   8       40.68        8.50     36.85 o 
   8   6   8      134.33      114.73     23.48 o 
 -10   7   8        3.79      -22.73     22.73 o 
  -9   7   8      212.75      169.75     22.53 o 
  -8   7   8      142.48      136.11     19.12 o 
  -7   7   8      950.15     1020.28     32.25 o 
  -6   7   8     1415.65     1487.69     33.00 o 
  -5   7   8       87.97       69.02     10.59 o 
  -4   7   8      285.86      252.49     18.41 o 
  -3   7   8      551.71      507.02     18.70 o 
  -2   7   8     2062.80     2165.34     39.87 o 
  -1   7   8     1006.74      964.45     31.06 o 
   0   7   8      401.18      367.77     18.69 o 
   1   7   8       52.15       49.00      9.37 o 
   2   7   8      509.55      493.33     20.81 o 
   3   7   8      576.14      633.68     24.64 o 
   4   7   8      446.81      507.12     28.52 o 
   5   7   8      397.32      391.59     20.39 o 
   6   7   8      334.39      364.67     26.52 o 
   7   7   8      216.69      198.16     35.35 o 
   8   7   8       17.17      -26.00     26.00 o 
  -9   8   8      209.17      177.67     20.95 o 
  -8   8   8        0.15      -13.62     13.62 o 
  -7   8   8      318.40      275.76     24.69 o 
  -6   8   8        3.77       10.88     12.14 o 
  -5   8   8     1149.08     1203.24     31.53 o 
  -4   8   8       39.94       30.15      9.16 o 
  -3   8   8     3331.07     3523.70     72.74 o 
  -2   8   8      282.66      267.65     17.08 o 
  -1   8   8      133.98      124.75     16.27 o 
   0   8   8      353.42      306.89     27.90 o 
   1   8   8     1451.62     1599.04     41.78 o 
   2   8   8        2.64       -7.28      9.34 o 
   3   8   8     2734.92     2808.18     58.32 o 
   4   8   8      269.15      221.94     15.63 o 
   5   8   8        5.81       -9.09     14.44 o 
   6   8   8        4.58       -3.11     20.87 o 
   7   8   8      246.76      172.40     35.54 o 
   8   8   8       13.39       23.12     30.76 o 
  -9   9   8      174.09      153.09     26.63 o 
  -8   9   8       50.02       55.46     18.42 o 
  -7   9   8     1309.06     1354.44     39.23 o 
  -6   9   8     1508.22     1672.64     48.91 o 
  -5   9   8     4232.22     4546.18     86.25 o 
  -4   9   8      141.91      113.23     12.09 o 
  -3   9   8      146.91       99.57     13.04 o 
  -2   9   8      899.56      878.83     31.68 o 
  -1   9   8      438.20      410.96     30.08 o 
   0   9   8      808.69      786.03     27.89 o 
   1   9   8       34.69       27.12     16.36 o 
   2   9   8      290.06      280.21     21.10 o 
   3   9   8      195.38      183.27     21.01 o 
   4   9   8      508.57      546.85     34.12 o 
   5   9   8      161.00      165.12     23.63 o 
   6   9   8      129.23      221.46     30.04 o 
   7   9   8        0.47       -6.42     22.45 o 
  -9  10   8        4.83       11.47     18.94 o 
  -8  10   8      426.58      351.83     21.88 o 
  -7  10   8       35.38       16.73     16.47 o 
  -6  10   8       13.48        5.57     11.95 o 
  -5  10   8     1633.25     1713.41     35.04 o 
  -4  10   8      594.91      583.76     20.29 o 
  -3  10   8      127.36       98.22     12.94 o 
  -2  10   8        4.00       -0.20     10.17 o 
  -1  10   8      118.16       63.24     18.68 o 
   0  10   8        2.21        0.85     16.44 o 
   1  10   8       25.47       -2.77     15.42 o 
   2  10   8     2056.68     2378.96     58.06 o 
   3  10   8      162.83      132.71     22.62 o 
   4  10   8      513.51      535.02     33.36 o 
   5  10   8        6.33        4.88     19.26 o 
   6  10   8       34.48       32.33     18.98 o 
   7  10   8      151.96      105.63     28.26 o 
  -9  11   8       25.94       22.65     23.51 o 
  -8  11   8      200.45      126.05     20.14 o 
  -7  11   8     1524.72     1588.10     46.02 o 
  -6  11   8        2.88        4.52     11.69 o 
  -5  11   8     1087.17     1147.61     38.36 o 
  -4  11   8       33.18       24.70     10.57 o 
  -3  11   8       69.92       54.32     12.34 o 
  -2  11   8      161.11       98.06     12.37 o 
  -1  11   8     1742.73     1869.83     45.47 o 
   0  11   8      196.92      159.94     19.40 o 
   1  11   8      879.01      897.55     38.27 o 
   2  11   8       36.97       11.83     14.12 o 
   3  11   8       83.74       25.41     18.13 o 
   4  11   8      177.69      153.59     19.33 o 
   5  11   8      471.26      558.56     36.97 o 
   6  11   8       10.15      -14.72     23.89 o 
   7  11   8      138.25      178.48     32.70 o 
  -9  12   8      276.12      227.17     29.17 o 
  -8  12   8      181.41      153.27     20.15 o 
  -7  12   8        1.62        0.58     17.06 o 
  -6  12   8       94.30       81.55     13.24 o 
  -5  12   8       12.20        4.24     12.74 o 
  -4  12   8      870.39      842.49     34.73 o 
  -3  12   8     1624.31     1669.96     47.34 o 
  -2  12   8      707.00      651.89     30.84 o 
  -1  12   8       17.45       21.66     10.09 o 
   0  12   8      422.62      349.29     25.19 o 
   1  12   8      222.74      186.54     28.28 o 
   2  12   8      386.40      421.55     25.59 o 
   3  12   8      266.43      280.28     25.00 o 
   4  12   8      332.72      290.72     39.54 o 
   5  12   8      139.52       86.80     28.42 o 
   6  12   8      172.33      148.05     26.54 o 
   7  12   8      143.46       91.37     31.49 o 
  -8  13   8     1117.52     1188.45     42.66 o 
  -7  13   8       21.33        7.94     15.48 o 
  -6  13   8      549.91      503.90     28.25 o 
  -5  13   8      338.59      278.76     17.74 o 
  -4  13   8     1107.30     1099.16     37.47 o 
  -3  13   8      148.05       87.23     12.26 o 
  -2  13   8      569.70      614.64     41.01 o 
  -1  13   8      136.09      105.19     24.76 o 
   0  13   8     2183.88     2246.66     64.01 o 
   1  13   8      161.10      118.76     18.01 o 
   2  13   8        5.01        6.73     14.90 o 
   3  13   8       22.73       31.03     14.89 o 
   4  13   8      541.76      579.05     42.64 o 
   5  13   8       27.64       55.29     29.82 o 
   6  13   8      535.53      510.76     39.31 o 
  -8  14   8       77.11       68.80     19.18 o 
  -7  14   8       18.45       -0.90     17.76 o 
  -6  14   8       51.74       50.32     24.00 o 
  -5  14   8      191.85      158.22     18.56 o 
  -4  14   8        6.13       -1.06     15.22 o 
  -3  14   8        8.89        7.84     30.56 o 
  -2  14   8      185.90      162.72     21.93 o 
  -1  14   8        4.27      -14.91     18.33 o 
   0  14   8      308.80      324.13     27.93 o 
   1  14   8     1525.05     1568.52     47.24 o 
   2  14   8      271.17      191.23     21.78 o 
   3  14   8      374.54      449.02     29.00 o 
   4  14   8      140.95      155.14     26.65 o 
   5  14   8       42.89       34.75     22.96 o 
   6  14   8       36.39       76.25     25.95 o 
  -8  15   8      311.41      256.33     27.32 o 
  -7  15   8     1490.50     1598.29     56.32 o 
  -6  15   8      381.25      289.54     23.34 o 
  -5  15   8       13.44      -17.66     21.73 o 
  -4  15   8       49.51       37.11     18.12 o 
  -3  15   8      113.44       73.70     20.32 o 
  -2  15   8      146.86      128.63     18.32 o 
  -1  15   8      379.54      363.16     25.93 o 
   0  15   8     1688.92     1772.54     58.61 o 
   1  15   8      225.18      191.62     25.47 o 
   2  15   8      229.78      204.16     21.50 o 
   3  15   8       60.59       15.63     19.98 o 
   4  15   8       93.40       77.83     25.68 o 
   5  15   8      322.36      261.68     39.29 o 
   6  15   8       53.68       61.97     33.26 o 
  -7  16   8        1.36      -14.87     22.80 o 
  -6  16   8      775.45      811.84     70.50 o 
  -5  16   8      353.89      307.98     26.64 o 
  -4  16   8     1664.99     1905.86     59.28 o 
  -3  16   8        1.90       23.28     23.96 o 
  -2  16   8      595.20      521.23     43.45 o 
  -1  16   8      439.87      410.48     27.73 o 
   0  16   8      352.15      310.69     32.97 o 
   1  16   8      311.04      258.85     26.12 o 
   2  16   8      707.88      652.24     33.92 o 
   3  16   8       13.10        5.22     23.57 o 
   4  16   8      120.14      130.38     32.19 o 
   5  16   8       12.89       39.22     25.38 o 
  -7  17   8      269.59      176.25     26.56 o 
  -6  17   8      348.73      294.56     40.18 o 
  -5  17   8      176.59      107.43     22.73 o 
  -4  17   8      268.24      191.47     24.86 o 
  -3  17   8      192.32      162.04     34.39 o 
  -2  17   8      457.74      362.11     32.12 o 
  -1  17   8     1103.72     1300.69     48.43 o 
   0  17   8      116.02      122.41     26.89 o 
   1  17   8      548.48      596.16     66.91 o 
   2  17   8      436.32      391.27     31.73 o 
   3  17   8       77.18       87.93     35.00 o 
   4  17   8      220.48      158.23     42.30 o 
   5  17   8      286.74      270.55     37.77 o 
  -6  18   8        9.97       -9.49     21.56 o 
  -5  18   8      945.43      990.85     48.90 o 
  -4  18   8        7.24      -22.41     22.41 o 
  -3  18   8      227.08      210.62     47.32 o 
  -2  18   8        8.30       -2.64     18.65 o 
  -1  18   8      234.63      150.23     21.91 o 
   0  18   8      436.04      352.13     32.05 o 
   1  18   8       24.54       35.28     21.26 o 
   2  18   8      267.25      265.09     33.38 o 
   3  18   8     1073.10     1126.78     60.59 o 
   4  18   8      107.01      109.61     31.18 o 
  -6  19   8      981.12     1042.41    167.01 o 
  -5  19   8       42.66       -3.38     27.83 o 
  -4  19   8      172.32      142.60     31.84 o 
  -3  19   8       76.33       67.10     23.23 o 
  -2  19   8      459.05      440.20     51.78 o 
  -1  19   8      270.07      238.43     37.01 o 
   0  19   8      136.47      103.93     24.66 o 
   1  19   8      517.43      608.35     36.18 o 
   2  19   8      141.10      133.05     31.57 o 
   3  19   8       23.06       -7.31     38.12 o 
   4  19   8      201.95      139.20     39.76 o 
  -5  20   8      252.88      212.71     39.24 o 
  -4  20   8      198.71      222.67     37.30 o 
  -3  20   8      805.29      822.09     71.26 o 
  -2  20   8        8.19        1.16     21.60 o 
  -1  20   8      686.03      637.85     37.18 o 
   0  20   8      221.54      210.51     31.02 o 
   1  20   8      432.77      481.02     37.01 o 
   2  20   8      488.36      536.50     47.39 o 
   3  20   8      514.75      486.25     47.53 o 
  -4  21   8     1091.38     1112.21     51.05 o 
  -3  21   8       17.59        2.25     24.10 o 
  -2  21   8       71.07       42.34     21.15 o 
  -1  21   8      486.74      549.51     64.24 o 
   0  21   8      330.51      221.56     42.57 o 
   1  21   8      335.88      348.24     33.18 o 
   2  21   8      186.19      114.37     29.22 o 
  -2  22   8      251.77      257.60     40.72 o 
  -1  22   8     1753.03     1955.05     81.96 o 
   0  22   8       30.90       37.62     34.12 o 
  -9   0   9     1007.96     1171.62     59.81 o 
  -7   0   9        3.62       -5.29     22.20 o 
  -5   0   9       87.34       98.95     42.84 o 
  -3   0   9     3554.69     3793.61    157.99 o 
  -1   0   9     1776.32     1818.28     57.48 o 
   1   0   9       24.88       31.37     13.09 o 
   3   0   9      481.80      479.29     32.92 o 
   5   0   9      619.25      584.65     33.12 o 
   7   0   9      105.05       69.56     29.60 o 
  -9   1   9        0.17       -8.29     18.62 o 
  -8   1   9     1031.81     1088.89     52.45 o 
  -7   1   9       21.99       12.53     14.69 o 
  -6   1   9      195.57      200.96     19.14 o 
  -5   1   9        1.82       10.34     11.55 o 
  -4   1   9      786.33      801.88     29.67 o 
  -3   1   9       64.19       40.42     10.84 o 
  -2   1   9     1052.48     1014.91     23.68 o 
  -1   1   9      430.25      406.78     33.14 o 
   0   1   9     1710.29     1765.78     37.14 o 
   1   1   9      224.13      239.56     14.31 o 
   2   1   9       53.56       21.25     10.48 o 
   3   1   9      413.91      426.54     26.91 o 
   4   1   9      744.69      778.74     31.40 o 
   5   1   9      203.30      200.73     17.11 o 
   6   1   9     1046.05     1021.31     42.73 o 
   7   1   9      107.01      105.56     19.95 o 
  -9   2   9       95.88      136.15     20.83 o 
  -8   2   9      608.33      611.02     33.20 o 
  -7   2   9       53.96       56.82     18.71 o 
  -6   2   9      242.05      237.20     21.29 o 
  -5   2   9      492.28      448.60     21.25 o 
  -4   2   9     1856.69     1962.05     50.26 o 
  -3   2   9     1038.98     1083.46     23.44 o 
  -2   2   9     2317.18     2458.55     51.29 o 
  -1   2   9       44.17       25.10     11.99 o 
   0   2   9      803.33      786.71     22.82 o 
   1   2   9        3.32        2.86     10.02 o 
   2   2   9      863.11      820.72     27.39 o 
   3   2   9       86.74       55.88      9.76 o 
   4   2   9       59.28       60.73     12.77 o 
   5   2   9       78.20       32.81     14.43 o 
   6   2   9      103.30       79.11     15.43 o 
   7   2   9       31.95       19.31     16.04 o 
  -9   3   9      190.40      176.28     21.41 o 
  -8   3   9      287.69      247.98     22.33 o 
  -7   3   9      952.58     1089.18     35.31 o 
  -6   3   9        1.93       -4.23     13.91 o 
  -5   3   9     1581.51     1663.86     40.49 o 
  -4   3   9      139.53      123.43     12.79 o 
  -3   3   9       13.75       15.06      9.96 o 
  -2   3   9     2456.04     2630.91     59.04 o 
  -1   3   9     2514.78     2751.70     51.19 o 
   0   3   9      193.60      158.32     12.67 o 
   1   3   9     2142.12     2312.27     47.54 o 
   2   3   9      506.12      485.53     20.41 o 
   3   3   9      122.71      119.28     16.38 o 
   4   3   9        8.07        5.90     11.73 o 
   5   3   9     1143.01     1177.67     36.59 o 
   6   3   9       11.86        4.02     12.32 o 
   7   3   9      225.01      259.30     26.45 o 
  -9   4   9      439.30      473.96     35.13 o 
  -8   4   9       49.66       25.48     20.49 o 
  -7   4   9       54.83       54.79     18.10 o 
  -6   4   9       26.97       27.58      9.09 o 
  -5   4   9      478.33      444.22     20.61 o 
  -4   4   9      896.88      971.95     28.21 o 
  -3   4   9     1902.57     1988.22     45.40 o 
  -2   4   9       18.64        8.61      6.98 o 
  -1   4   9      413.27      372.46     15.14 o 
   0   4   9      537.15      496.83     21.94 o 
   1   4   9      267.13      249.31     14.12 o 
   2   4   9       88.22       82.90     12.27 o 
   3   4   9     1001.97     1020.26     26.75 o 
   4   4   9      183.33      222.25     30.44 o 
   5   4   9      254.37      257.60     20.32 o 
   6   4   9        1.27       -0.07     16.02 o 
   7   4   9      140.62       72.71     21.20 o 
  -9   5   9      185.58      124.85     30.82 o 
  -8   5   9      401.40      345.78     30.19 o 
  -7   5   9       24.07       16.90     17.81 o 
  -6   5   9     1506.87     1657.36     36.89 o 
  -5   5   9      374.17      365.92     16.99 o 
  -4   5   9      459.15      445.12     25.94 o 
  -3   5   9        9.70       17.56     10.61 o 
  -2   5   9      617.71      646.59     23.05 o 
  -1   5   9      671.97      706.90     22.95 o 
   0   5   9      728.17      761.55     21.54 o 
   1   5   9      705.75      633.56     22.95 o 
   2   5   9      933.15      932.85     27.36 o 
   3   5   9      603.33      627.74     22.71 o 
   4   5   9      601.45      595.64     25.91 o 
   5   5   9       61.20       49.20     14.02 o 
   6   5   9      329.31      384.85     32.80 o 
   7   5   9       24.49       57.90     20.49 o 
  -9   6   9     1019.34     1079.49     63.46 o 
  -8   6   9        3.42        0.39     13.93 o 
  -7   6   9       31.62       38.28     16.25 o 
  -6   6   9       20.85       16.32     12.02 o 
  -5   6   9     1991.51     2290.77     52.33 o 
  -4   6   9      370.18      380.13     21.15 o 
  -3   6   9     1507.09     1570.75     42.54 o 
  -2   6   9       50.34       43.69     11.23 o 
  -1   6   9      133.90      103.29     10.57 o 
   0   6   9       33.74       20.95      9.97 o 
   1   6   9      698.10      681.31     23.84 o 
   2   6   9       31.94       28.16      9.31 o 
   3   6   9     3548.37     3797.77     71.10 o 
   4   6   9       78.30       59.60     13.39 o 
   5   6   9       36.51       32.64     15.40 o 
   6   6   9       35.25        9.84     20.11 o 
   7   6   9       43.09       27.26     24.74 o 
  -9   7   9        8.03       -3.68     18.59 o 
  -8   7   9      479.32      445.40     40.82 o 
  -7   7   9     2465.18     2581.97     70.92 o 
  -6   7   9      752.48      847.25     27.73 o 
  -5   7   9     1170.67     1164.73     34.25 o 
  -4   7   9        9.30       -1.12      9.20 o 
  -3   7   9     1059.24     1021.56     32.58 o 
  -2   7   9       80.06       76.22     12.66 o 
  -1   7   9     3344.87     3426.38    103.07 o 
   0   7   9      444.55      418.04     17.81 o 
   1   7   9      404.71      410.32     20.59 o 
   2   7   9      440.50      483.19     28.39 o 
   3   7   9       21.62      -10.87     11.71 o 
   4   7   9      724.50      621.04     28.62 o 
   5   7   9       48.52       90.79     22.73 o 
   6   7   9       56.18       43.35     19.91 o 
   7   7   9       98.79      154.40     48.16 o 
  -9   8   9        0.77        9.68     22.44 o 
  -8   8   9     1480.80     1595.89     54.59 o 
  -7   8   9      177.82      147.23     15.57 o 
  -6   8   9       32.00       11.20     11.28 o 
  -5   8   9       18.91        1.63     10.76 o 
  -4   8   9      370.04      331.95     20.19 o 
  -3   8   9        1.05       17.95     10.22 o 
  -2   8   9      338.75      324.81     25.25 o 
  -1   8   9      568.07      549.43     24.09 o 
   0   8   9       38.82       14.99     12.82 o 
   1   8   9      685.97      673.72     27.24 o 
   2   8   9      572.09      601.17     22.76 o 
   3   8   9      483.01      480.61     24.36 o 
   4   8   9      892.01      890.41     38.51 o 
   5   8   9      105.69       77.60     22.28 o 
   6   8   9        0.09       21.91     31.27 o 
   7   8   9        1.53       22.42     34.14 o 
  -9   9   9       28.93       22.72     24.83 o 
  -8   9   9        1.74       19.98     20.40 o 
  -7   9   9     2513.25     2718.09     76.23 o 
  -6   9   9     1111.69     1110.69     28.96 o 
  -5   9   9      462.28      500.84     29.76 o 
  -4   9   9      105.82       72.23     11.39 o 
  -3   9   9      316.52      283.60     18.04 o 
  -2   9   9       32.57      -12.39     16.18 o 
  -1   9   9      388.97      359.27     22.62 o 
   0   9   9       34.13       32.54     14.68 o 
   1   9   9      857.13      880.53     37.30 o 
   2   9   9        3.63       18.82     18.20 o 
   3   9   9      119.17       86.54     23.20 o 
   4   9   9       79.25       34.67     19.41 o 
   5   9   9      580.76      645.68     62.06 o 
   6   9   9      245.44      266.11     57.84 o 
   7   9   9      201.03      258.17     36.88 o 
  -8  10   9      175.65      168.32     31.38 o 
  -7  10   9      498.19      444.58     35.81 o 
  -6  10   9      550.83      554.42     34.94 o 
  -5  10   9      437.33      388.58     17.75 o 
  -4  10   9      778.21      803.85     25.74 o 
  -3  10   9      409.68      385.25     19.07 o 
  -2  10   9       26.29        0.34     13.72 o 
  -1  10   9       25.89       15.64     15.25 o 
   0  10   9      444.78      420.88     28.03 o 
   1  10   9      798.31      867.93     39.99 o 
   2  10   9      313.86      272.96     21.82 o 
   3  10   9     1951.07     2080.02     57.24 o 
   4  10   9      113.96       81.93     26.10 o 
   5  10   9      122.22       53.37     34.49 o 
   6  10   9       22.36       23.16     29.62 o 
  -8  11   9      244.98      212.66     32.02 o 
  -7  11   9       30.07        4.31     23.98 o 
  -6  11   9     3422.74     3828.43     86.93 o 
  -5  11   9       75.39       31.37     12.83 o 
  -4  11   9      103.66       58.00     17.72 o 
  -3  11   9      113.47       53.39     12.01 o 
  -2  11   9      895.60      930.49     43.32 o 
  -1  11   9      789.14      795.08     28.61 o 
   0  11   9      768.03      863.48     34.64 o 
   1  11   9       60.57       56.68     18.19 o 
   2  11   9       71.34       77.72     17.45 o 
   3  11   9        1.79        4.84     22.56 o 
   4  11   9      334.46      301.44     44.23 o 
   5  11   9        0.18      -25.49     75.61 o 
   6  11   9      225.85      271.81     35.28 o 
  -8  12   9      198.26      176.45     23.45 o 
  -7  12   9       52.44       50.11     20.04 o 
  -6  12   9        4.23       11.11     15.20 o 
  -5  12   9       83.97       78.97     15.96 o 
  -4  12   9      312.92      283.71     21.48 o 
  -3  12   9       68.58       13.71     25.89 o 
  -2  12   9      562.16      517.78     27.01 o 
  -1  12   9      259.66      236.52     24.41 o 
   0  12   9      496.73      525.02     30.43 o 
   1  12   9       27.94       25.36     17.06 o 
   2  12   9      749.66      760.76     37.64 o 
   3  12   9      193.91      226.90     33.61 o 
   4  12   9      334.54      306.76     33.45 o 
   5  12   9        0.95        1.50    105.17 o 
   6  12   9        7.23       24.05     28.12 o 
  -7  13   9      182.97      195.62     24.12 o 
  -6  13   9       32.94        5.05     20.18 o 
  -5  13   9      276.92      234.02     21.24 o 
  -4  13   9       96.39       99.87     17.74 o 
  -3  13   9       46.84       44.75     17.58 o 
  -2  13   9      137.57       91.75     19.78 o 
  -1  13   9      383.09      370.92     27.51 o 
   0  13   9      360.97      363.75     45.58 o 
   1  13   9     1220.86     1451.31     52.73 o 
   2  13   9       66.69       76.66     19.59 o 
   3  13   9       50.04       48.54     29.86 o 
   4  13   9       31.28       40.01     24.55 o 
   5  13   9      302.49      276.44     35.77 o 
  -7  14   9       17.97      -20.30     20.30 o 
  -6  14   9       28.19        8.77     22.38 o 
  -5  14   9      304.58      269.80     22.67 o 
  -4  14   9      451.06      394.70     29.55 o 
  -3  14   9      169.88      139.51     29.30 o 
  -2  14   9      312.94      231.85     21.37 o 
  -1  14   9        6.03        5.73     19.55 o 
   0  14   9       85.50       36.99     21.88 o 
   1  14   9       60.72       47.98     17.27 o 
   2  14   9     2361.46     2513.00    105.97 o 
   3  14   9      639.63      632.16     38.05 o 
   4  14   9      241.23      234.90     60.77 o 
   5  14   9        0.04       -0.26     27.55 o 
  -7  15   9      291.36      345.74     36.80 o 
  -6  15   9      783.37      935.26     42.93 o 
  -5  15   9       69.00       64.63     21.01 o 
  -4  15   9      183.57      131.20     19.68 o 
  -3  15   9        4.02       23.20     18.97 o 
  -2  15   9       39.32       33.18     17.70 o 
  -1  15   9      432.66      439.60     33.09 o 
   0  15   9     1366.32     1441.63     52.32 o 
   1  15   9      130.37      122.79     21.54 o 
   2  15   9       90.29       92.47     29.74 o 
   3  15   9        7.56        8.63     25.40 o 
   4  15   9      400.62      408.30     37.06 o 
   5  15   9       94.69       79.35     32.47 o 
  -6  16   9        3.17      -21.05     21.05 o 
  -5  16   9      946.03      975.04     43.71 o 
  -4  16   9      256.95      161.52     37.89 o 
  -3  16   9     1132.56     1254.98     50.68 o 
  -2  16   9       26.06       22.35     19.98 o 
  -1  16   9      601.51      508.56     32.22 o 
   0  16   9        9.13      -24.49     24.49 o 
   1  16   9     1344.70     1410.88     51.70 o 
   2  16   9        0.05       13.61     22.11 o 
   3  16   9      343.92      342.30     73.99 o 
   4  16   9      215.40       79.49     37.59 o 
  -6  17   9       32.81       -2.43     31.95 o 
  -5  17   9       26.14       33.73     18.68 o 
  -4  17   9       56.55       41.62     24.93 o 
  -3  17   9        6.48       -3.04     22.35 o 
  -2  17   9       76.27       73.16     23.36 o 
  -1  17   9      276.08      264.39     28.17 o 
   0  17   9     1302.67     1383.61     61.37 o 
   1  17   9      588.55      624.30     41.29 o 
   2  17   9        9.46       -6.77     23.07 o 
   3  17   9       31.28       59.43     28.15 o 
   4  17   9       14.18       35.07     36.00 o 
  -5  18   9        3.73       10.86     22.50 o 
  -4  18   9      466.91      432.82     32.60 o 
  -3  18   9      199.69      205.30     34.52 o 
  -2  18   9      383.32      355.12     54.46 o 
  -1  18   9       11.89      -10.57     19.44 o 
   0  18   9       10.62       12.23     19.49 o 
   1  18   9      199.43      195.25     27.74 o 
   2  18   9      463.78      417.73     37.23 o 
   3  18   9      188.39      180.59     40.55 o 
  -4  19   9      131.59       84.80     25.66 o 
  -3  19   9        0.32      -30.26     30.26 o 
  -2  19   9       79.67       86.14     25.87 o 
  -1  19   9      804.32      856.24     60.91 o 
   0  19   9       21.94       42.91     27.38 o 
   1  19   9      450.49      431.82     38.40 o 
   2  19   9       26.83       27.46     35.59 o 
  -3  20   9      427.23      432.36     50.08 o 
  -2  20   9       46.92       30.03     29.65 o 
  -1  20   9      494.59      437.76     52.98 o 
   0  20   9      239.66      177.93     36.39 o 
   1  20   9      159.38      145.35     33.78 o 
  -8   0  10      899.08     1165.98    125.87 o 
  -6   0  10      763.30      816.80     59.99 o 
  -4   0  10     3764.72     4078.41    162.12 o 
  -2   0  10     1441.92     1618.38     55.48 o 
   0   0  10      295.42      286.44     26.82 o 
   2   0  10       45.57       35.67     21.65 o 
   4   0  10     1166.08     1392.46     83.56 o 
   6   0  10       14.65      -23.39     32.44 o 
  -9   1  10       70.54       54.65     22.17 o 
  -8   1  10       87.53       79.06     24.64 o 
  -7   1  10      197.06      204.92     23.93 o 
  -6   1  10      160.41      168.36     18.97 o 
  -5   1  10      681.43      751.06     31.15 o 
  -4   1  10      190.94      102.76     35.07 o 
  -3   1  10       29.19        8.09     18.15 o 
  -2   1  10     1695.59     2026.51     48.53 o 
  -1   1  10     2200.86     2384.20     58.75 o 
   0   1  10        3.73        5.48     12.30 o 
   1   1  10      708.33      639.61     24.46 o 
   2   1  10       47.98       41.46     12.82 o 
   3   1  10       30.49       -8.25     10.57 o 
   4   1  10        7.41       19.31     12.38 o 
   5   1  10      237.39      266.76     19.71 o 
   6   1  10      245.71      203.36     26.46 o 
  -9   2  10      526.46      605.97     42.04 o 
  -8   2  10       27.11       27.77     20.26 o 
  -7   2  10      157.70       97.48     24.66 o 
  -6   2  10       97.55       72.51     17.02 o 
  -5   2  10      214.83      196.50     29.58 o 
  -4   2  10       12.43       11.35     14.08 o 
  -3   2  10     3613.80     3971.02    106.34 o 
  -2   2  10     1093.57     1122.49     55.70 o 
  -1   2  10      930.68      902.76     37.36 o 
   0   2  10      432.40      408.11     18.68 o 
   1   2  10       51.12       10.46     13.98 o 
   2   2  10       10.46        4.89     14.82 o 
   3   2  10      213.93      239.45     19.43 o 
   4   2  10       60.88       93.62     16.82 o 
   5   2  10      473.77      506.51     26.40 o 
   6   2  10        2.48       -5.16     14.92 o 
  -9   3  10       40.46       24.54     24.80 o 
  -8   3  10      521.57      529.72     33.63 o 
  -7   3  10       48.20       64.75     21.11 o 
  -6   3  10     1605.57     1826.78     59.85 o 
  -5   3  10        0.63      -14.46     15.57 o 
  -4   3  10      275.04      256.40     29.73 o 
  -3   3  10       40.04       27.43     17.08 o 
  -2   3  10      921.00      942.38     35.74 o 
  -1   3  10       65.59       31.12     11.98 o 
   0   3  10     1453.07     1560.73     42.07 o 
   1   3  10     1322.38     1432.80     36.10 o 
   2   3  10        7.54       13.42     11.34 o 
   3   3  10       10.09       11.56     13.57 o 
   4   3  10        2.83        9.73     16.21 o 
   5   3  10        2.04       11.73     12.42 o 
   6   3  10      547.93      398.68     29.27 o 
  -8   4  10      406.74      426.79     31.43 o 
  -7   4  10      707.34      853.43     38.96 o 
  -6   4  10      411.39      378.17     25.72 o 
  -5   4  10       49.91       26.59     17.69 o 
  -4   4  10      925.67     1010.83     35.67 o 
  -3   4  10      258.56      261.84     52.38 o 
  -2   4  10      182.30      146.98     22.63 o 
  -1   4  10       23.86       14.13     14.95 o 
   0   4  10      158.67      132.30     14.58 o 
   1   4  10      485.83      429.91     24.36 o 
   2   4  10       38.65       28.47     12.71 o 
   3   4  10      115.34      147.73     15.34 o 
   4   4  10       83.05       57.06     12.89 o 
   5   4  10      105.23       49.01     18.11 o 
   6   4  10        0.69      -13.26     21.66 o 
  -8   5  10       25.64       28.85     18.80 o 
  -7   5  10     2378.92     2809.36     68.81 o 
  -6   5  10      438.45      430.45     25.21 o 
  -5   5  10     1090.38     1245.88     58.38 o 
  -4   5  10       27.81       32.12     13.77 o 
  -3   5  10        5.21      -12.30     12.30 o 
  -2   5  10       39.52       18.65     16.39 o 
  -1   5  10     1632.85     1798.39     47.00 o 
   0   5  10      534.20      500.71     26.03 o 
   1   5  10     1479.06     1596.90     43.41 o 
   2   5  10        0.15       -2.19     12.45 o 
   3   5  10       12.75        2.72     12.24 o 
   4   5  10       80.69       94.03     31.54 o 
   5   5  10      807.82      863.02     36.84 o 
   6   5  10       75.11       52.16     22.67 o 
  -8   6  10      809.14      834.84     39.07 o 
  -7   6  10        2.16       -2.52     16.04 o 
  -6   6  10       62.41       29.31     14.17 o 
  -5   6  10       35.73       35.83     16.75 o 
  -4   6  10      475.81      477.56     28.86 o 
  -3   6  10       88.30       61.16     20.54 o 
  -2   6  10     2524.91     2674.02     68.25 o 
  -1   6  10      223.28      171.88     17.59 o 
   0   6  10       55.57       22.24     15.22 o 
   1   6  10      237.53      220.65     22.43 o 
   2   6  10      598.26      602.21     30.02 o 
   3   6  10      119.85      108.49     16.15 o 
   4   6  10      321.52      311.23     21.31 o 
   5   6  10      309.72      274.66     26.71 o 
   6   6  10       47.99       53.87     28.09 o 
  -8   7  10      109.88       73.84     30.44 o 
  -7   7  10      684.55      708.81     35.16 o 
  -6   7  10     1035.91     1103.30     38.27 o 
  -5   7  10      329.50      320.58     26.03 o 
  -4   7  10      145.91       95.82     15.66 o 
  -3   7  10      102.54       98.98     22.02 o 
  -2   7  10      268.85      233.98     22.62 o 
  -1   7  10       84.22       65.70     14.75 o 
   0   7  10     1343.98     1529.81     48.07 o 
   1   7  10      513.48      586.23     23.36 o 
   2   7  10      525.62      514.70     24.00 o 
   3   7  10      283.65      222.98     18.24 o 
   4   7  10      157.41      178.75     21.15 o 
   5   7  10      167.78      163.95     23.71 o 
   6   7  10      213.32      312.43     39.37 o 
  -8   8  10       67.63       46.96     22.21 o 
  -7   8  10      604.42      582.01     37.89 o 
  -6   8  10       67.93       39.42     14.25 o 
  -5   8  10      626.76      675.25     27.69 o 
  -4   8  10        0.60        6.58     11.78 o 
  -3   8  10      852.20      907.42     36.45 o 
  -2   8  10        5.99        8.42     18.80 o 
  -1   8  10       27.08       24.54     14.82 o 
   0   8  10      513.52      468.36     27.45 o 
   1   8  10      258.41      225.99     22.04 o 
   2   8  10        2.30        2.56     12.27 o 
   3   8  10     1239.93     1372.35     51.36 o 
   4   8  10        5.96       19.47     17.31 o 
   5   8  10       28.21       17.50     29.60 o 
   6   8  10        6.19       32.73     26.68 o 
  -8   9  10       54.91       58.08     21.81 o 
  -7   9  10       16.95       39.98     22.96 o 
  -6   9  10      971.67     1081.57     37.46 o 
  -5   9  10      321.32      324.44     22.57 o 
  -4   9  10       46.22       16.96     14.74 o 
  -3   9  10      279.91      293.07     21.28 o 
  -2   9  10       57.51       29.87     15.86 o 
  -1   9  10       20.20       10.05     15.07 o 
   0   9  10      738.83      866.52     33.94 o 
   1   9  10        2.06        6.75     15.02 o 
   2   9  10      370.69      394.50     31.00 o 
   3   9  10       42.07       29.13     18.17 o 
   4   9  10      321.99      279.20     41.15 o 
   5   9  10       79.22       74.59     27.59 o 
  -7  10  10      512.21      440.87     36.87 o 
  -6  10  10       39.53       -0.26     13.32 o 
  -5  10  10        1.10       -5.11     13.42 o 
  -4  10  10      794.74      864.46     36.70 o 
  -3  10  10       30.02       14.44     13.22 o 
  -2  10  10     1186.42     1301.33     44.03 o 
  -1  10  10      296.59      285.15     25.27 o 
   0  10  10        0.02       38.93     16.20 o 
   1  10  10      114.01       72.76     19.28 o 
   2  10  10      897.73      938.51     57.19 o 
   3  10  10      468.04      508.63     29.90 o 
   4  10  10      778.23      801.91     47.22 o 
   5  10  10       11.51      -15.29     28.79 o 
  -7  11  10      154.89      128.92     26.54 o 
  -6  11  10        0.81       18.85     17.26 o 
  -5  11  10      254.19      244.00     20.46 o 
  -4  11  10       18.62       -8.50     14.73 o 
  -3  11  10       61.31       29.47     16.92 o 
  -2  11  10       42.70       18.37     19.95 o 
  -1  11  10     1110.78     1232.59     42.44 o 
   0  11  10      205.75      156.46     20.68 o 
   1  11  10      635.74      698.04     42.30 o 
   2  11  10      568.80      626.20     33.91 o 
   3  11  10      147.22       81.49     21.63 o 
   4  11  10       84.36       47.28     33.08 o 
   5  11  10      227.63      171.82     44.58 o 
  -7  12  10      102.88       72.10     24.48 o 
  -6  12  10       95.71       71.84     21.56 o 
  -5  12  10      276.89      269.44     23.86 o 
  -4  12  10      579.03      574.60     30.52 o 
  -3  12  10        4.90       -6.28     17.45 o 
  -2  12  10      390.35      348.81     26.44 o 
  -1  12  10       10.55       14.63     18.53 o 
   0  12  10        0.03        7.73     15.88 o 
   1  12  10     1170.12     1221.88     67.51 o 
   2  12  10      262.02      247.30     27.45 o 
   3  12  10      814.05      871.62     53.06 o 
   4  12  10       43.92       11.48     23.72 o 
   5  12  10        7.35      -25.87     29.92 o 
  -6  13  10      604.87      764.48     53.17 o 
  -5  13  10        1.30       -3.23     16.02 o 
  -4  13  10      160.53      169.98     33.77 o 
  -3  13  10        8.37        2.50     19.22 o 
  -2  13  10      104.08       82.75     18.63 o 
  -1  13  10      200.88      178.34     20.90 o 
   0  13  10     1916.89     2090.06     72.89 o 
   1  13  10       60.66       69.84     20.49 o 
   2  13  10      163.83       99.27     20.65 o 
   3  13  10      120.67      105.06     33.69 o 
   4  13  10       32.98       68.99     29.59 o 
  -6  14  10      115.88       99.01     28.61 o 
  -5  14  10      172.68      183.02     23.54 o 
  -4  14  10      201.57      168.33     27.37 o 
  -3  14  10     1064.21     1146.04     40.03 o 
  -2  14  10       65.03       59.08     19.42 o 
  -1  14  10      886.45      889.67     37.80 o 
   0  14  10       15.07        1.32     23.30 o 
   1  14  10       96.18       73.54     23.92 o 
   2  14  10       31.26        5.06     21.54 o 
   3  14  10      317.81      336.38     43.03 o 
   4  14  10        0.27        2.62     24.96 o 
  -5  15  10      574.38      487.89     29.58 o 
  -4  15  10       96.33      110.01     21.07 o 
  -3  15  10      148.88      106.24     24.72 o 
  -2  15  10      333.75      387.19     31.89 o 
  -1  15  10      493.14      503.38     38.82 o 
   0  15  10      497.54      451.82     38.97 o 
   1  15  10     1197.00     1282.38     54.90 o 
   2  15  10       57.11       45.61     24.78 o 
   3  15  10       12.63       -1.42     35.04 o 
  -5  16  10       48.79        4.57     22.90 o 
  -4  16  10     1372.31     1639.01     63.35 o 
  -3  16  10        1.48       13.55     21.99 o 
  -2  16  10      138.50      119.59     23.33 o 
  -1  16  10        2.85      -15.16     34.04 o 
   0  16  10        3.18       13.48     24.78 o 
   1  16  10       25.82       21.13     22.74 o 
   2  16  10      975.89     1044.45     74.92 o 
   3  16  10       22.27       21.30     33.87 o 
  -4  17  10       87.50       97.99     28.99 o 
  -3  17  10       30.55        9.14     24.66 o 
  -2  17  10      245.48      165.32     25.86 o 
  -1  17  10      424.14      476.04     34.93 o 
   0  17  10       21.15       14.32     31.02 o 
   1  17  10      460.58      441.34     49.67 o 
   2  17  10       47.74        8.65     32.46 o 
  -3  18  10     1647.16     1784.98     90.43 o 
  -2  18  10      306.40      219.31     32.95 o 
  -1  18  10        4.16       47.70     29.81 o 
   0  18  10      113.72       74.04     26.52 o 
   1  18  10       60.77       98.97     28.91 o 
  -7   0  11      523.21      679.77     92.67 o 
  -5   0  11      178.92       76.84     54.88 o 
  -3   0  11     2581.78     2724.60    164.01 o 
  -1   0  11      291.92      186.25     28.82 o 
   1   0  11      578.11      493.37     34.60 o 
   3   0  11     1204.09     1391.45     60.44 o 
   5   0  11      525.11      656.57     42.51 o 
  -8   1  11      217.63      211.36     36.97 o 
  -7   1  11      784.92      835.21     63.68 o 
  -6   1  11      164.06      141.75    112.14 o 
  -5   1  11       33.58       32.80     27.20 o 
  -4   1  11        2.19      -17.44     30.92 o 
  -3   1  11      103.98       76.80     45.02 o 
  -2   1  11      107.79      123.21     33.19 o 
  -1   1  11       14.45      -16.98     21.72 o 
   0   1  11      570.86      609.74     27.44 o 
   1   1  11      366.97      372.02     23.29 o 
   2   1  11      132.97      124.28     18.85 o 
   3   1  11        4.48       -6.59     14.86 o 
   4   1  11        9.12       11.73     14.62 o 
   5   1  11      254.36      228.70     22.73 o 
  -8   2  11     1087.74     1341.38     88.31 o 
  -7   2  11        0.33        8.61     31.34 o 
  -6   2  11        1.29       -8.23     31.74 o 
  -5   2  11       19.14        9.76     45.04 o 
  -4   2  11      801.65      840.90     57.29 o 
  -3   2  11       76.27       46.67     38.65 o 
  -2   2  11      741.30      727.05     51.71 o 
  -1   2  11        1.11       -0.33     19.03 o 
   0   2  11       29.91       11.71     21.01 o 
   1   2  11      116.23       62.87     18.08 o 
   2   2  11      335.00      324.36     28.47 o 
   3   2  11       21.47       20.20     15.16 o 
   4   2  11      267.58      299.87     22.16 o 
   5   2  11        4.07       20.42     15.69 o 
  -8   3  11        5.73      -13.79     34.06 o 
  -7   3  11      787.72      833.90     91.49 o 
  -6   3  11      125.39       94.76     27.16 o 
  -5   3  11      257.38      236.55     45.82 o 
  -4   3  11        8.18       -8.40     23.97 o 
  -3   3  11       69.27       62.39     42.09 o 
  -2   3  11       83.60       78.27     22.95 o 
  -1   3  11       91.68       52.90     19.59 o 
   0   3  11      218.78      162.51     20.23 o 
   1   3  11      768.24      873.38     27.94 o 
   2   3  11        8.30       -5.20     13.01 o 
   3   3  11       48.15       47.76     18.41 o 
   4   3  11        0.23        8.87     18.78 o 
   5   3  11      262.95      283.86     29.58 o 
  -7   4  11       26.13       35.31     25.82 o 
  -6   4  11      411.52      288.71     32.12 o 
  -5   4  11      357.70      305.92     33.89 o 
  -4   4  11      193.67      201.19     30.19 o 
  -3   4  11     1015.68     1039.96     47.35 o 
  -2   4  11      272.29      285.13     26.56 o 
  -1   4  11      327.95      274.49     22.95 o 
   0   4  11       15.88        2.32     15.06 o 
   1   4  11      407.40      386.88     29.68 o 
   2   4  11     1012.84     1065.59     36.65 o 
   3   4  11      293.51      300.03     23.65 o 
   4   4  11      447.21      531.82     31.62 o 
   5   4  11       52.68       64.72     24.17 o 
  -7   5  11       16.97       17.52     28.17 o 
  -6   5  11     1170.73     1151.50     58.46 o 
  -5   5  11       84.68       60.35     32.41 o 
  -4   5  11      364.40      352.36     34.12 o 
  -3   5  11       47.44       15.09     24.80 o 
  -2   5  11      394.60      403.78     31.34 o 
  -1   5  11       73.31       53.42     16.54 o 
   0   5  11      682.53      685.93     29.34 o 
   1   5  11        9.37      -10.41     15.73 o 
   2   5  11      438.84      413.85     29.61 o 
   3   5  11        0.05        0.74     14.58 o 
   4   5  11      176.17      152.15     20.71 o 
   5   5  11       34.48       22.00     22.28 o 
  -7   6  11      502.96      523.84     54.62 o 
  -6   6  11       81.03       82.56     25.04 o 
  -5   6  11       34.73       25.58     27.47 o 
  -4   6  11      231.97      177.07     32.39 o 
  -3   6  11      206.82      174.20     27.19 o 
  -2   6  11       11.89       24.48     19.59 o 
  -1   6  11     1027.14     1099.99     42.35 o 
   0   6  11       16.28      -10.18     16.11 o 
   1   6  11       75.48       71.45     21.93 o 
   2   6  11       54.26       48.70     15.75 o 
   3   6  11      526.09      532.66     31.33 o 
   4   6  11       55.12       57.25     20.95 o 
   5   6  11       62.22       62.94     22.96 o 
  -7   7  11      329.28      257.12     40.47 o 
  -6   7  11       88.73       78.84     24.84 o 
  -5   7  11     1322.83     1505.08     57.23 o 
  -4   7  11       11.54       14.95     24.31 o 
  -3   7  11       18.92       16.57     19.55 o 
  -2   7  11      159.77      134.17     19.03 o 
  -1   7  11      498.28      495.45     29.21 o 
   0   7  11       91.68       71.04     16.17 o 
   1   7  11      414.94      414.71     31.79 o 
   2   7  11      121.55      131.52     33.31 o 
   3   7  11       74.71       84.04     22.71 o 
   4   7  11        6.29      -21.46     21.46 o 
  -7   8  11      298.08      286.20     38.05 o 
  -6   8  11       23.92        7.57     21.11 o 
  -5   8  11      105.45       50.98     22.48 o 
  -4   8  11      531.96      593.98     42.69 o 
  -3   8  11      123.91       95.62     23.83 o 
  -2   8  11      449.96      518.00     44.37 o 
  -1   8  11       94.09       80.46     20.62 o 
   0   8  11       10.31       -1.47     19.88 o 
   1   8  11       96.17      105.61     20.69 o 
   2   8  11     1249.69     1286.13     47.99 o 
   3   8  11       54.69       36.85     17.97 o 
   4   8  11      572.62      639.38     54.75 o 
  -7   9  11      118.00      116.52     33.83 o 
  -6   9  11      579.34      535.01     33.42 o 
  -5   9  11      773.88      808.66     38.76 o 
  -4   9  11      144.00       70.82     25.30 o 
  -3   9  11       50.22       35.48     17.89 o 
  -2   9  11      151.41      127.45     31.30 o 
  -1   9  11      772.22      782.72     34.52 o 
   0   9  11     1062.78     1130.43     47.47 o 
   1   9  11      542.17      573.02     36.96 o 
   2   9  11        0.51        5.95     16.94 o 
   3   9  11       65.79       29.87     20.77 o 
   4   9  11        2.27        3.90     25.45 o 
  -6  10  11       83.08       67.95     29.95 o 
  -5  10  11      917.99      865.39     46.76 o 
  -4  10  11      475.18      486.40     42.01 o 
  -3  10  11      769.86      803.69     40.74 o 
  -2  10  11       25.31       11.22     16.75 o 
  -1  10  11      429.57      394.77     30.72 o 
   0  10  11      136.84      122.54     28.16 o 
   1  10  11      684.30      733.43     42.80 o 
   2  10  11      124.98      110.28     21.92 o 
   3  10  11      105.01       29.97     20.81 o 
   4  10  11       25.21       23.30     22.84 o 
  -6  11  11      528.11      538.45     83.72 o 
  -5  11  11       13.46       -9.07     20.60 o 
  -4  11  11      312.32      254.10     24.52 o 
  -3  11  11      127.82      129.06     27.24 o 
  -2  11  11      152.40      127.60     22.16 o 
  -1  11  11      303.41      236.06     24.78 o 
   0  11  11     1152.79     1360.42     48.27 o 
   1  11  11      191.74      172.20     21.97 o 
   2  11  11      265.41      293.74     46.02 o 
   3  11  11       78.16       53.23     26.46 o 
  -5  12  11      312.88      243.91     30.71 o 
  -4  12  11       13.86       18.93     21.39 o 
  -3  12  11      771.88      792.11     54.06 o 
  -2  12  11      676.76      643.69     33.43 o 
  -1  12  11       19.19       35.52     20.53 o 
   0  12  11        8.57       16.76     22.89 o 
   1  12  11        6.03      -12.52     20.55 o 
   2  12  11        8.15       11.08     21.07 o 
   3  12  11      481.95      514.88     49.44 o 
  -5  13  11      919.29     1110.23     86.79 o 
  -4  13  11      158.68      109.06     27.75 o 
  -3  13  11      103.91       43.18     25.63 o 
  -2  13  11      222.01      178.39     24.87 o 
  -1  13  11      798.43      875.88     42.63 o 
   0  13  11       73.48       54.02     22.44 o 
   1  13  11      407.48      431.89     31.32 o 
   2  13  11       27.08       -0.07     25.84 o 
  -4  14  11      944.54      982.33     47.25 o 
  -3  14  11      360.28      399.75     36.64 o 
  -2  14  11      928.02      896.43     47.03 o 
  -1  14  11       92.23       96.03     25.29 o 
   0  14  11       11.32       23.89     21.05 o 
   1  14  11      134.21       95.41     27.34 o 
   2  14  11       87.32       75.87     27.89 o 
  -3  15  11       16.02       -7.92     21.15 o 
  -2  15  11      151.17      131.23     31.33 o 
  -1  15  11       77.08       40.80     21.59 o 
   0  15  11      372.65      376.64     37.81 o 
   1  15  11      114.56      100.66     25.78 o 
  -2  16  11       34.84       15.84     26.63 o 
  -1  16  11      223.03      212.60     31.36 o 
  -6   0  12       31.72        5.22     48.06 o 
  -4   0  12      249.67      201.40     45.70 o 
  -2   0  12     3783.19     4476.56    235.80 o 
   0   0  12       58.42       47.94     54.31 o 
   2   0  12      254.05      211.32     34.29 o 
   4   0  12       82.99       71.15     26.12 o 
  -6   1  12      222.13      286.43     78.28 o 
  -5   1  12      184.76      146.24     50.18 o 
  -4   1  12       63.55       26.31     29.27 o 
  -3   1  12      199.31      180.01     35.78 o 
  -2   1  12       24.06       53.77     29.50 o 
  -1   1  12     1673.58     1967.74    104.23 o 
   0   1  12       77.81       54.77     24.48 o 
   1   1  12      440.45      500.48     31.18 o 
   2   1  12      139.27      139.59     19.77 o 
   3   1  12       63.62       65.17     20.47 o 
   4   1  12       97.43       73.75     21.28 o 
  -6   2  12      207.78      128.34     43.47 o 
  -5   2  12       73.09       52.87     34.58 o 
  -4   2  12        1.86       -9.16     32.06 o 
  -3   2  12      544.61      555.99     63.01 o 
  -2   2  12      597.69      621.93     68.01 o 
  -1   2  12      176.79      206.29     43.51 o 
   0   2  12      204.09      186.85     30.87 o 
   1   2  12       32.23       16.35     18.17 o 
   2   2  12       10.30       35.33     16.60 o 
   3   2  12      446.55      468.95     32.10 o 
   4   2  12        8.97       17.94     24.82 o 
  -6   3  12      982.75     1083.39     63.33 o 
  -5   3  12        0.23      -25.01     25.01 o 
  -4   3  12      405.59      314.33     48.35 o 
  -3   3  12       54.79       44.32     36.20 o 
  -2   3  12       34.21       22.00     29.33 o 
  -1   3  12      856.31      841.49     47.80 o 
   0   3  12     1037.55     1135.09     47.30 o 
   1   3  12        5.80        2.76     20.70 o 
   2   3  12      237.37      240.01     26.05 o 
   3   3  12       23.62       -9.05     20.68 o 
  -6   4  12      215.31      149.97     35.04 o 
  -5   4  12        7.30       -8.50     28.92 o 
  -4   4  12       74.93       29.01     28.95 o 
  -3   4  12      390.88      410.87     39.82 o 
  -2   4  12       50.84       25.54     24.33 o 
  -1   4  12       13.45       11.43     30.61 o 
   0   4  12      209.67      164.96     31.74 o 
   1   4  12      326.21      261.02     25.47 o 
   2   4  12      530.44      580.66     36.53 o 
   3   4  12      147.49      161.46     36.09 o 
  -6   5  12       86.24       38.73     39.28 o 
  -5   5  12      477.23      513.29     41.50 o 
  -4   5  12      226.95      184.24     40.49 o 
  -3   5  12       50.25       57.94     32.42 o 
  -2   5  12      194.11      215.20     34.96 o 
  -1   5  12      209.80      212.19     25.01 o 
   0   5  12       58.51       68.39     21.49 o 
   1   5  12     1033.75     1181.43     42.98 o 
   2   5  12        6.12      -28.94     32.13 o 
   3   5  12       20.94       28.42     27.95 o 
  -6   6  12      187.52       92.59     29.59 o 
  -5   6  12      497.17      440.34     47.14 o 
  -4   6  12      247.66      198.09     35.76 o 
  -3   6  12        9.48       35.25     28.84 o 
  -2   6  12        5.79       -2.30     25.66 o 
  -1   6  12      760.61      826.40     48.46 o 
   0   6  12        6.89       11.55     17.75 o 
   1   6  12       29.91        5.33     19.47 o 
   2   6  12       11.50       27.51     21.46 o 
   3   6  12       13.04       21.87     30.30 o 
  -5   7  12      301.44      279.08     40.80 o 
  -4   7  12      188.50      219.22     31.89 o 
  -3   7  12       19.77      -17.78     29.00 o 
  -2   7  12       34.68       15.94     23.70 o 
  -1   7  12      202.28      181.00     21.11 o 
   0   7  12      287.11      239.30     27.08 o 
   1   7  12      195.06      146.75     28.44 o 
   2   7  12       85.29       58.87     22.07 o 
   3   7  12      150.09      138.94     29.81 o 
  -5   8  12       22.53       46.35     25.35 o 
  -4   8  12       32.15       15.70     26.52 o 
  -3   8  12      936.48      995.35     53.91 o 
  -2   8  12       20.86        4.77     19.68 o 
  -1   8  12      161.94      142.83     24.60 o 
   0   8  12      100.36       69.40     21.94 o 
   1   8  12      106.73       98.87     26.09 o 
   2   8  12       88.21       45.72     19.85 o 
  -5   9  12       73.85       69.57     57.17 o 
  -4   9  12     1156.85     1288.28     74.23 o 
  -3   9  12        0.53        7.08     25.27 o 
  -2   9  12      249.46      196.48     29.47 o 
  -1   9  12      465.35      405.83     29.41 o 
   0   9  12      361.53      332.85     30.84 o 
   1   9  12      478.18      476.13     46.73 o 
   2   9  12      215.72      181.21     27.78 o 
  -4  10  12     1120.77     1121.40    126.66 o 
  -3  10  12      278.92      282.27     35.03 o 
  -2  10  12     1035.98     1063.09     54.53 o 
  -1  10  12       37.81       55.91     21.45 o 
   0  10  12        2.63       -3.80     24.44 o 
   1  10  12       43.34       67.49     31.61 o 
   2  10  12      182.48      187.95     36.48 o 
  -4  11  12       55.36       -1.60     28.34 o 
  -3  11  12       81.97       57.02     23.91 o 
  -2  11  12       38.57       43.79     34.55 o 
  -1  11  12      164.51      151.86     25.71 o 
   0  11  12        2.47        1.46     21.10 o 
   1  11  12       52.80       27.18     24.68 o 
  -3  12  12      373.00      367.01     36.51 o 
  -2  12  12      778.84      804.27     56.96 o 
  -1  12  12      179.88      153.83     25.64 o 
   0  12  12        7.11      -20.35     20.35 o 
  -3   0  13       33.00        8.72     50.35 o 
  -1   0  13     2142.34     2515.00    167.33 o 
   1   0  13       28.97       32.08     35.70 o 
  -4   1  13      181.77      160.41     62.56 o 
  -3   1  13      141.76       80.73     42.16 o 
  -2   1  13        0.46       -3.26     64.89 o 
  -1   1  13       31.08        7.78     60.47 o 
   0   1  13      559.76      664.69    124.12 o 
   1   1  13      194.78      212.26     31.81 o 
  -4   2  13      151.87      111.45     39.34 o 
  -3   2  13       79.40       63.80     40.60 o 
  -2   2  13      562.78      603.09     57.94 o 
  -1   2  13       79.45       83.83     42.55 o 
   0   2  13      208.88      169.32     39.74 o 
   1   2  13        0.03      -33.98     33.98 o 
  -4   3  13        0.29       26.01     29.57 o 
  -3   3  13       10.36       11.76     43.56 o 
  -2   3  13      103.70       63.37     30.54 o 
  -1   3  13      449.69      440.48     47.49 o 
   0   3  13      111.28      141.40     26.24 o 
   1   3  13      925.30     1118.90     63.20 o 
  -4   4  13        1.48      -26.81     30.12 o 
  -3   4  13       31.10       21.50     33.30 o 
  -2   4  13       67.87       45.67     34.37 o 
  -1   4  13      352.20      332.68     39.06 o 
   0   4  13      131.35      107.37     28.34 o 
   1   4  13        2.62      -25.88     25.88 o 
  -3   5  13      561.21      550.60     48.97 o 
  -2   5  13       30.29       -8.79     33.29 o 
  -1   5  13      146.56      118.80     35.90 o 
   0   5  13      855.65      913.38     91.84 o 
  -3   6  13      289.94      320.38     40.04 o 
  -2   6  13      144.27      124.79     38.78 o 
  -1   6  13       52.94       69.96     36.49 o 
   0   6  13        7.57       44.08     32.16 o 
  -2   7  13       78.66       58.33     31.08 o 
  -1   7  13        8.77      -26.62     33.99 o 
                                                 
